# Supplementary material for: The psychometric properties of the Quality of Life in Neurological Disorders (Neuro-QoL) measurement system in neurorehabilitation populations: a systematic review
Source: J Patient Rep Outcomes. 2024 Sep 18;8:106. doi: 10.1186/s41687-024-00743-7 (PMC11410750; doi:10.1186/s41687-024-00743-7)
Supplement: Supplementary file 2 — Supplementary Material 2 [file 41687_2024_743_MOESM2_ESM.xlsx]

## Sheet: a priori hypotheses
Comparison Measure	Purpose	measure compared to + articles used in	Calculated correlation	Final hypothesis
Patient-Determined Disease Steps (PDDS)	assess disease progression in MS	Neuro-Qol - General Cognitive Concerns; P95	< 0.3	< 0.3
MoCA Total		Neuro - QOL (all subscales); P167	>0.5 (by authors)	0.50-0.69
EQ-5D		Neuro-QOL - Ability to Participate in Social Roles/Activities; P165	>0.50	0.50-0.69
FAMS Addl Concerns,		Neuro-QOL - Ability to Participate in Social Roles/Activities; P165	>0.60	0.50-0.69
FAMS Contentment		Neuro-QOL - Ability to Participate in Social Roles/Activities; P165	0.3-0.5	0.50-0.69
FAMS Emotional		Neuro-QOL - Ability to Participate in Social Roles/Activities; P165	>0.60	0.50-0.69
FAMS Fatigue		Neuro-QOL - Ability to Participate in Social Roles/Activities; P165	< 0.3	< 0.3
FAMS Mobility		Neuro-QOL - Ability to Participate in Social Roles/Activities; P165	>0.70	≥ 0.7
FAMS Symptoms		Neuro-QOL - Ability to Participate in Social Roles/Activities; P165	>0.50	0.50-0.69
FAMS Thinking		Neuro-QOL - Ability to Participate in Social Roles/Activities; P165	>0.60	0.50-0.69
FAMS Total score		Neuro-QOL - Ability to Participate in Social Roles/Activities; P165	>0.80	≥ 0.7
FAMS Well-being Family/Social,		Neuro-QOL - Ability to Participate in Social Roles/Activities; P165	>0.50	0.50-0.69
FAMS Well-being General		Neuro-QOL - Ability to Participate in Social Roles/Activities; P165	>0.70	≥ 0.7
global HRQOL		Neuro-QOL - Ability to Participate in Social Roles/Activities; P165	>0.70	≥ 0.7
KPS		Neuro-QOL - Ability to Participate in Social Roles/Activities; P165	0.3-0.5	0.3-0.5
MSFC—25 ft. walk,		Neuro-QOL - Ability to Participate in Social Roles/Activities; P165	0.3-0.5	0.3-0.5
MSFC—9 hole peg,		Neuro-QOL - Ability to Participate in Social Roles/Activities; P165	< 0.3	< 0.3
MSFC—Oral Symbol Digit, Performance scales		Neuro-QOL - Ability to Participate in Social Roles/Activities; P165	>0.60	≥ 0.7
Composite Social Composite – Clinician		Neuro-QoL - Ability to participate in SRA CAT; PHS3	0.53	0.50-0.69
Neuro-QoL - Ability to Participate with SRA CAT		Neuro-QoL - Ability to participate in SRA CAT; PHS3	0.95	>0.95
Neuro-QoL - Ability to Participate with SRA SF		Neuro-QoL - Ability to participate in SRA CAT; PHS3	0.94	>0.95
Neuro-QoL - Satisfaction with SRA CAT		Neuro-QoL - Ability to participate in SRA CAT; PHS3	0.67	≥ 0.7
Neuro-QoL - Satisfaction with SRA SF		Neuro-QoL - Ability to participate in SRA CAT; PHS3	0.71	≥ 0.7
Social Composite - Clinician		Neuro-QoL - Ability to participate in SRA CAT; PHS3	0.45	0.50-0.69
Social Composite - Self		Neuro-QoL - Ability to participate in SRA CAT; PHS3	0.58	0.50-0.69
Social Composite - Self		Neuro-QoL - Ability to participate in SRA CAT; PHS3	0.68	0.50-0.69
Neuro-QoL - Satisfaction with Social Roles and Activities		Neuro-QoL - Ability to Participate; P75 in Social Roles and Activities	>0.7	≥ 0.7
clinician-rated changes in mental health (anchor)		Neuro-QoL - Anxiety; P107	(-0.30)-(-0.50)	SRM: -0.20-(-0.49)
Self-reported changes in mental health (anchor)		Neuro-QoL - Anxiety; P107	(-0.30)-(-0.50)	SRM -0.20-(-0.49)
EQ-5D		Neuro-QOL - anxiety; P165	0.3-0.5	0.3-0.5
FAMS Addl Concerns,		Neuro-QOL - anxiety; P165	>0.50	0.50-0.69
FAMS Contentment		Neuro-QOL - anxiety; P165	>0.50	0.50-0.69
FAMS Emotional		Neuro-QOL - anxiety; P165	>0.60	0.50-0.69
FAMS Fatigue		Neuro-QOL - anxiety; P165	< 0.3	< 0.3
FAMS Mobility		Neuro-QOL - anxiety; P165	< 0.3	< 0.3
FAMS Symptoms		Neuro-QOL - anxiety; P165	0.3-0.5	0.3-0.5
FAMS Thinking		Neuro-QOL - anxiety; P165	>0.50	0.50-0.69
FAMS Total score		Neuro-QOL - anxiety; P165	>0.60	0.50-0.69
FAMS Well-being Family/Social,		Neuro-QOL - anxiety; P165	>0.50	0.50-0.69
FAMS Well-being General		Neuro-QOL - anxiety; P165	0.3-0.5	0.3-0.5
global HRQOL		Neuro-QOL - anxiety; P165	>0.50	0.50-0.69
KPS		Neuro-QOL - anxiety; P165	< 0.3	< 0.3
MSFC—25 ft. walk,		Neuro-QOL - anxiety; P165	< 0.3	< 0.3
MSFC—9 hole peg,		Neuro-QOL - anxiety; P165	< 0.3	< 0.3
MSFC—Oral Symbol Digit, Performance scales		Neuro-QOL - anxiety; P165	< 0.3	< 0.3
Patient-Determined Disease Steps (PDDS)	assess disease progression in MS	Neuro-Qol - Anxiety; P95	< 0.3	< 0.3
EQ-5D		Neuro-QOL - Applied Cognition- Executive Function; P165	0.3-0.5	0.3-0.5
FAMS Addl Concerns,		Neuro-QOL - Applied Cognition- Executive Function; P165	0.3-0.5	0.3-0.5
FAMS Contentment		Neuro-QOL - Applied Cognition- Executive Function; P165	0.3-0.5	0.3-0.5
FAMS Emotional		Neuro-QOL - Applied Cognition- Executive Function; P165	0.3-0.5	0.3-0.5
FAMS Fatigue		Neuro-QOL - Applied Cognition- Executive Function; P165	< 0.3	< 0.3
FAMS Mobility		Neuro-QOL - Applied Cognition- Executive Function; P165	0.3-0.5	0.3-0.5
FAMS Symptoms		Neuro-QOL - Applied Cognition- Executive Function; P165	>0.60	0.50-0.69
FAMS Thinking		Neuro-QOL - Applied Cognition- Executive Function; P165	0.3-0.5	0.3-0.5
FAMS Total score		Neuro-QOL - Applied Cognition- Executive Function; P165	>0.60	≥ 0.7
FAMS Well-being Family/Social,		Neuro-QOL - Applied Cognition- Executive Function; P165	0.3-0.5	0.3-0.5
FAMS Well-being General		Neuro-QOL - Applied Cognition- Executive Function; P165	0.3-0.5	0.3-0.5
global HRQOL		Neuro-QOL - Applied Cognition- Executive Function; P165	0.3-0.5	0.3-0.5
KPS		Neuro-QOL - Applied Cognition- Executive Function; P165	< 0.3	< 0.3
MSFC—25 ft. walk,		Neuro-QOL - Applied Cognition- Executive Function; P165	< 0.3	< 0.3
MSFC—9 hole peg,		Neuro-QOL - Applied Cognition- Executive Function; P165	0.3-0.5	0.3-0.5
MSFC—Oral Symbol Digit, Performance scales		Neuro-QOL - Applied Cognition- Executive Function; P165	>0.50	0.50-0.69
EQ-5D		Neuro-QOL - Applied Cognition- General Concerns; P165	0.3-0.5	0.3-0.5
FAMS Addl Concerns,		Neuro-QOL - Applied Cognition- General Concerns; P165	>0.60	0.50-0.69
FAMS Contentment		Neuro-QOL - Applied Cognition- General Concerns; P165	>0.70	0.50-0.69
FAMS Emotional		Neuro-QOL - Applied Cognition- General Concerns; P165	>0.60	0.50-0.69
FAMS Fatigue		Neuro-QOL - Applied Cognition- General Concerns; P165	< 0.3	< 0.3
FAMS Mobility		Neuro-QOL - Applied Cognition- General Concerns; P165	>0.50	0.3-0.5
FAMS Symptoms		Neuro-QOL - Applied Cognition- General Concerns; P165	>0.60	0.50-0.69
FAMS Thinking		Neuro-QOL - Applied Cognition- General Concerns; P165	< 0.3	0.3-0.5
FAMS Total score		Neuro-QOL - Applied Cognition- General Concerns; P165	>0.80	≥ 0.7
FAMS Well-being Family/Social,		Neuro-QOL - Applied Cognition- General Concerns; P165	>0.50	0.3-0.5
FAMS Well-being General		Neuro-QOL - Applied Cognition- General Concerns; P165	>0.70	≥ 0.7
global HRQOL		Neuro-QOL - Applied Cognition- General Concerns; P165	0.3-0.5	0.3-0.5
KPS		Neuro-QOL - Applied Cognition- General Concerns; P165	< 0.3	< 0.3
MSFC—25 ft. walk,		Neuro-QOL - Applied Cognition- General Concerns; P165	< 0.3	< 0.3
MSFC—9 hole peg,		Neuro-QOL - Applied Cognition- General Concerns; P165	< 0.3	< 0.3
MSFC—Oral Symbol Digit, Performance scales		Neuro-QOL - Applied Cognition- General Concerns; P165	>0.50	0.50-0.69
PROMIS - Physical function		Neuro-QoL - cognitive function; P18	0.3-0.5	0.3-0.5
PROMIS - Global mental health		Neuro-QoL - cognitive function; P19	≥ 0.5	0.5-0.69
PROMIS - Global physical health		Neuro-QoL - cognitive function; P20	0.3-0.5	0.3-0.5
PROMIS - Social role satisfaction		Neuro-QoL - cognitive function; P21	< 0.3	< 0.3
PROMIS - Anxiety		Neuro-QoL - cognitive function; P22	0.3-0.5	0.3-0.5
PROMIS - Fatigue		Neuro-QoL - cognitive function; P23	0.3-0.5	0.3-0.5
PROMIS - Pain interference		Neuro-QoL - cognitive function; P24	0.3-0.5	0.3-0.5
PROMIS - Sleep disturbance		Neuro-QoL - cognitive function; P25	< 0.3	< 0.3
PHQ-9		Neuro-QoL - cognitive function; P26	≥ 0.5	0.3-0.5
Patient-Determined Disease Steps (PDDS)	assess disease progression in MS	Neuro-Qol - Communication; P95	0.3-0.5	0.3-0.5
clinician-rated changes in mental health (anchor)		Neuro-QoL - Depression; P107	SRM > (-0.30)	SRM: -0.20-(-0.49)
Self-reported changes in mental health (anchor)		Neuro-QoL - Depression; P107	SRM > (-0.30)	SRM -0.20-(-0.49)
EQ-5D		Neuro-QOL - depression; P165	0.3-0.5	0.3-0.5
FAMS Addl Concerns,		Neuro-QOL - depression; P165	>0.60	0.50-0.69
FAMS Contentment		Neuro-QOL - depression; P165	0.3-0.5	0.3-0.5
FAMS Emotional		Neuro-QOL - depression; P165	>0.70	0.50-0.69
FAMS Fatigue		Neuro-QOL - depression; P165	< 0.3	< 0.3
FAMS Mobility		Neuro-QOL - depression; P165	0.3-0.5	0.3-0.5
FAMS Symptoms		Neuro-QOL - depression; P165	>0.50	0.50-0.69
FAMS Thinking		Neuro-QOL - depression; P165	>0.50	0.50-0.69
FAMS Total score		Neuro-QOL - depression; P165	>0.70	≥ 0.7
FAMS Well-being Family/Social,		Neuro-QOL - depression; P165	>0.50	0.50-0.69
FAMS Well-being General		Neuro-QOL - depression; P165	>0.70	≥ 0.7
global HRQOL		Neuro-QOL - depression; P165	>0.60	0.50-0.69
KPS		Neuro-QOL - depression; P165	< 0.3	< 0.3
MSFC—25 ft. walk,		Neuro-QOL - depression; P165	< 0.3	< 0.3
MSFC—9 hole peg,		Neuro-QOL - depression; P165	< 0.3	< 0.3
MSFC—Oral Symbol Digit, Performance scales		Neuro-QOL - depression; P165	< 0.3	< 0.3
Patient-Determined Disease Steps (PDDS)	assess disease progression in MS	Neuro-Qol - Depression; P95	< 0.3	< 0.3
Patient-Determined Disease Steps (PDDS)	assess disease progression in MS	Neuro-Qol - Emotional & Behavioral Dyscontrol; P95	< 0.3	< 0.3
EQ-5D		Neuro-QOL - Emotional and Behavioral Dyscontrol; P165	0.3-0.5	0.3-0.5
FAMS Addl Concerns,		Neuro-QOL - Emotional and Behavioral Dyscontrol; P165	>0.60	0.50-0.69
FAMS Contentment		Neuro-QOL - Emotional and Behavioral Dyscontrol; P165	0.3-0.5	0.3-0.5
FAMS Emotional		Neuro-QOL - Emotional and Behavioral Dyscontrol; P165	>0.50	0.50-0.69
FAMS Fatigue		Neuro-QOL - Emotional and Behavioral Dyscontrol; P165	< 0.3	< 0.3
FAMS Mobility		Neuro-QOL - Emotional and Behavioral Dyscontrol; P165	0.3-0.5	0.3-0.5
FAMS Symptoms		Neuro-QOL - Emotional and Behavioral Dyscontrol; P165	0.3-0.5	0.3-0.5
FAMS Thinking		Neuro-QOL - Emotional and Behavioral Dyscontrol; P165	>0.60	0.50-0.69
FAMS Total score		Neuro-QOL - Emotional and Behavioral Dyscontrol; P165	>0.60	0.50-0.69
FAMS Well-being Family/Social,		Neuro-QOL - Emotional and Behavioral Dyscontrol; P165	>0.50	0.50-0.69
FAMS Well-being General		Neuro-QOL - Emotional and Behavioral Dyscontrol; P165	>0.80	≥ 0.7
global HRQOL		Neuro-QOL - Emotional and Behavioral Dyscontrol; P165	0.3-0.5	0.3-0.5
KPS		Neuro-QOL - Emotional and Behavioral Dyscontrol; P165	< 0.3	< 0.3
MSFC—25 ft. walk,		Neuro-QOL - Emotional and Behavioral Dyscontrol; P165	< 0.3	< 0.3
MSFC—9 hole peg,		Neuro-QOL - Emotional and Behavioral Dyscontrol; P165	< 0.3	< 0.3
MSFC—Oral Symbol Digit, Performance scales		Neuro-QOL - Emotional and Behavioral Dyscontrol; P165	0.3-0.5	< 0.3
clinician-rated changes in mental health (anchor)		Neuro-QoL - Emotional/Behavioral Dyscontrol; P107	SRM > (-0.30)	SRM: > -0.20
Self-reported changes in mental health (anchor)		Neuro-QoL - Emotional/Behavioral Dyscontrol; P107	SRM > (-0.30)	SRM -0.20-(-0.49)
Patient-Determined Disease Steps (PDDS)	assess disease progression in MS	Neuro-Qol - Executive Function; P95	0.3-0.5	0.3-0.5
EQ-5D		Neuro-QOL - fatigue; P165	>0.50	0.50-0.69
FAMS Addl Concerns,		Neuro-QOL - fatigue; P165	>0.50	0.50-0.69
FAMS Contentment		Neuro-QOL - fatigue; P165	>0.50	0.50-0.69
FAMS Emotional		Neuro-QOL - fatigue; P165	>0.50	0.3-0.5
FAMS Fatigue		Neuro-QOL - fatigue; P165	< 0.3	< 0.3
FAMS Mobility		Neuro-QOL - fatigue; P165	>0.70	≥ 0.7
FAMS Symptoms		Neuro-QOL - fatigue; P165	< 0.3	0.3-0.5
FAMS Thinking		Neuro-QOL - fatigue; P165	0.3-0.5	0.3-0.5
FAMS Total score		Neuro-QOL - fatigue; P165	>0.50	0.50-0.69
FAMS Well-being Family/Social,		Neuro-QOL - fatigue; P165	>0.50	0.3-0.5
FAMS Well-being General		Neuro-QOL - fatigue; P165	>0.50	0.50-0.69
global HRQOL		Neuro-QOL - fatigue; P165	> 0.7	0.50-0.69
KPS		Neuro-QOL - fatigue; P165	< 0.3	< 0.3
MSFC—25 ft. walk,		Neuro-QOL - fatigue; P165	< 0.3	< 0.3
MSFC—9 hole peg,		Neuro-QOL - fatigue; P165	< 0.3	< 0.3
MSFC—Oral Symbol Digit, Performance scales		Neuro-QOL - fatigue; P165	>0.50	0.3-0.5
Patient-Determined Disease Steps (PDDS)	assess disease progression in MS	Neuro-Qol - Fatigue; P95	0.3-0.5	0.3-0.5
Patient-Determined Disease Steps (PDDS)	assess disease progression in MS	Neuro-Qol - Lower Extremity Function; P95	> 0.8	≥0.7
EQ-5D		Neuro-QOL - lower extremity; P165	>0.50	0.50-0.69
FAMS Addl Concerns,		Neuro-QOL - lower extremity; P165	0.3-0.5	0.3-0.5
FAMS Contentment		Neuro-QOL - lower extremity; P165	>0.50	0.50-0.69
FAMS Emotional		Neuro-QOL - lower extremity; P165	0.3-0.5	0.3-0.5
FAMS Fatigue		Neuro-QOL - lower extremity; P165	>0.50	0.3-0.5
FAMS Mobility		Neuro-QOL - lower extremity; P165	0.3-0.5	0.3-0.5
FAMS Symptoms		Neuro-QOL - lower extremity; P165	0.3-0.5	0.3-0.5
FAMS Thinking		Neuro-QOL - lower extremity; P165	>0.50	0.50-0.69
FAMS Total score		Neuro-QOL - lower extremity; P165	>0.50	0.50-0.69
FAMS Well-being Family/Social,		Neuro-QOL - lower extremity; P165	< 0.3	0.3-0.5
FAMS Well-being General		Neuro-QOL - lower extremity; P165	0.3-0.5	0.3-0.5
global HRQOL		Neuro-QOL - lower extremity; P165	0.3-0.5	0.3-0.5
KPS		Neuro-QOL - lower extremity; P165	>0.70	≥ 0.7
MSFC—25 ft. walk,		Neuro-QOL - lower extremity; P165	>0.50	0.50-0.69
MSFC—9 hole peg,		Neuro-QOL - lower extremity; P165	< 0.3	< 0.3
MSFC—Oral Symbol Digit, Performance scales		Neuro-QOL - lower extremity; P165	>0.70	≥ 0.7
Chorea Composite - Clinician		Neuro-QoL - Lower extremity; PHS4	0.5	0.50-0.69
HDQLIFE Chorea		Neuro-QoL - Lower extremity; PHS4	-0.78	≤ - 0.7
HDQLIFE Speech Difficulties		Neuro-QoL - Lower extremity; PHS4	-0.7	-0.5-(-0.69)
HDQLIFE Swallowing Difficulties		Neuro-QoL - Lower extremity; PHS4	-0.66	-0.5-(-0.69)
Lower Extremity Composite - Clinician		Neuro-QoL - Lower extremity; PHS4	0.68	≥ 0.7
Lower Extremity Composite - Self		Neuro-QoL - Lower extremity; PHS4	0.83	≥ 0.7
NQ Lower Extremity Function		Neuro-QoL - Lower extremity; PHS4	0.97	≥ 0.95
NQ Upper Extremity Function		Neuro-QoL - Lower extremity; PHS4	0.79	≥ 0.7
Speech/Swallowing Composite - Clinician		Neuro-QoL - Lower extremity; PHS4	0.53	0.50-0.69
Upper Extremity Composite - Self		Neuro-QoL - Lower extremity; PHS4	0.73	≥ 0.7
Upper Extremity Composite- Clinician		Neuro-QoL - Lower extremity; PHS4	0.63	0.50-0.69
Patient-Determined Disease Steps (PDDS)	assess disease progression in MS	Neuro-Qol - Positive Affect & Well-Being; P95	<0.3	< 0.3
clinician-rated changes in mental health (anchor)		Neuro-QoL - Positive Affect and Well-being; P107	SRM > (-0.30)	SRM: > -0.20
Self-reported changes in mental health (anchor)		Neuro-QoL - Positive Affect and Well-being; P107	SRM > (-0.30)	SRM -0.20-(-0.49)
EQ-5D		Neuro-QOL - Positive Affect and Well-Being; P165	0.3-0.5	0.3-0.5
FAMS Addl Concerns,		Neuro-QOL - Positive Affect and Well-Being; P165	>0.60	0.50-0.69
FAMS Contentment		Neuro-QOL - Positive Affect and Well-Being; P165	0.3-0.5	0.50-0.69
FAMS Emotional		Neuro-QOL - Positive Affect and Well-Being; P165	>0.70	0.50-0.69
FAMS Fatigue		Neuro-QOL - Positive Affect and Well-Being; P165	< 0.3	< 0.3
FAMS Mobility		Neuro-QOL - Positive Affect and Well-Being; P165	0.3-0.5	0.3-0.5
FAMS Symptoms		Neuro-QOL - Positive Affect and Well-Being; P165	>0.50	0.50-0.69
FAMS Thinking		Neuro-QOL - Positive Affect and Well-Being; P165	>0.50	0.50-0.69
FAMS Total score		Neuro-QOL - Positive Affect and Well-Being; P165	>0.70	≥ 0.7
FAMS Well-being Family/Social,		Neuro-QOL - Positive Affect and Well-Being; P165	>0.60	0.50-0.69
FAMS Well-being General		Neuro-QOL - Positive Affect and Well-Being; P165	>0.80	≥ 0.7
global HRQOL		Neuro-QOL - Positive Affect and Well-Being; P165	>0.80	≥ 0.7
KPS		Neuro-QOL - Positive Affect and Well-Being; P165	< 0.3	< 0.3
MSFC—25 ft. walk,		Neuro-QOL - Positive Affect and Well-Being; P165	< 0.3	< 0.3
MSFC—9 hole peg,		Neuro-QOL - Positive Affect and Well-Being; P165	< 0.3	< 0.3
MSFC—Oral Symbol Digit, Performance scales		Neuro-QOL - Positive Affect and Well-Being; P165	>0.50	0.3-0.5
Neuro-QoL - Ability to Participate in Social Roles and Activities		Neuro-QoL - Satisfaction with Social Roles and Activities; P75	>0.7	≥ 0.7
EQ-5D		Neuro-QOL - Satisfaction with Social Roles/Activities; P165	>0.60	0.50-0.69
FAMS Addl Concerns,		Neuro-QOL - Satisfaction with Social Roles/Activities; P165	>0.60	0.50-0.69
FAMS Contentment		Neuro-QOL - Satisfaction with Social Roles/Activities; P165	>0.70	≥ 0.7
FAMS Emotional		Neuro-QOL - Satisfaction with Social Roles/Activities; P165	>0.70	0.50-0.69
FAMS Fatigue		Neuro-QOL - Satisfaction with Social Roles/Activities; P165	0.3-0.5	0.3-0.5
FAMS Mobility		Neuro-QOL - Satisfaction with Social Roles/Activities; P165	>0.50	0.50-0.69
FAMS Symptoms		Neuro-QOL - Satisfaction with Social Roles/Activities; P165	>0.60	0.50-0.69
FAMS Thinking		Neuro-QOL - Satisfaction with Social Roles/Activities; P165	0.3-0.5	0.3-0.5
FAMS Total score		Neuro-QOL - Satisfaction with Social Roles/Activities; P165	>0.80	≥ 0.7
FAMS Well-being Family/Social,		Neuro-QOL - Satisfaction with Social Roles/Activities; P165	>0.50	0.50-0.69
FAMS Well-being General		Neuro-QOL - Satisfaction with Social Roles/Activities; P165	>0.70	≥ 0.7
global HRQOL		Neuro-QOL - Satisfaction with Social Roles/Activities; P165	>0.60	≥ 0.7
KPS		Neuro-QOL - Satisfaction with Social Roles/Activities; P165	>0.50	0.50-0.69
MSFC—25 ft. walk,		Neuro-QOL - Satisfaction with Social Roles/Activities; P165	0.3-0.5	0.3-0.5
MSFC—9 hole peg,		Neuro-QOL - Satisfaction with Social Roles/Activities; P165	< 0.3	< 0.3
MSFC—Oral Symbol Digit, Performance scales		Neuro-QOL - Satisfaction with Social Roles/Activities; P165	>0.70	≥ 0.7
Composite Social Composite – Clinician		Neuro-QoL - Satisfaction with SRA CAT; PHS3	0.46	0.50-0.69
Neuro-QoL - Satisfaction with SRA CAT		Neuro-QoL - Satisfaction with SRA CAT; PHS3	0.92	≥ 0.95
Neuro-QoL - Ability to Participate with SRA CAT		Neuro-QoL - Satisfaction with SRA CAT; PHS3	0.67	≥ 0.7
Neuro-QoL - Ability to Participate with SRA SF		Neuro-QoL - Satisfaction with SRA CAT; PHS3	0.71	≥ 0.7
Neuro-QoL - Satisfaction with SRA SF		Neuro-QoL - Satisfaction with SRA CAT; PHS3	0.88	≥ 0.95
Social Composite - Clinician		Neuro-QoL - Satisfaction with SRA CAT; PHS3	0.5	0.50-0.69
Social Composite - Self		Neuro-QoL - Satisfaction with SRA CAT; PHS3	0.64	0.50-0.69
Social Composite - Self		Neuro-QoL - Satisfaction with SRA CAT; PHS3	0.65	0.50-0.69
EQ-5D		Neuro-QOL - sleep disturbance; P165	0.3-0.5	0.3-0.5
FAMS Addl Concerns,		Neuro-QOL - sleep disturbance; P165	>0.50	0.50-0.69
FAMS Contentment		Neuro-QOL - sleep disturbance; P165	0.3-0.5	0.3-0.5
FAMS Emotional		Neuro-QOL - sleep disturbance; P165	>0.50	0.50-0.69
FAMS Fatigue		Neuro-QOL - sleep disturbance; P165	< 0.3	< 0.3
FAMS Mobility		Neuro-QOL - sleep disturbance; P165	>0.50	0.3-0.5
FAMS Symptoms		Neuro-QOL - sleep disturbance; P165	< 0.3	0.3-0.5
FAMS Thinking		Neuro-QOL - sleep disturbance; P165	>0.50	0.50-0.69
FAMS Total score		Neuro-QOL - sleep disturbance; P165	>0.50	0.50-0.69
FAMS Well-being Family/Social,		Neuro-QOL - sleep disturbance; P165	>0.50	0.3-0.5
FAMS Well-being General		Neuro-QOL - sleep disturbance; P165	>0.60	0.50-0.69
global HRQOL		Neuro-QOL - sleep disturbance; P165	>0.50	0.50-0.69
KPS		Neuro-QOL - sleep disturbance; P165	< 0.3	< 0.3
MSFC—25 ft. walk,		Neuro-QOL - sleep disturbance; P165	< 0.3	< 0.3
MSFC—9 hole peg,		Neuro-QOL - sleep disturbance; P165	< 0.3	< 0.3
MSFC—Oral Symbol Digit, Performance scales		Neuro-QOL - sleep disturbance; P165	0.3-0.5	0.3-0.5
Patient-Determined Disease Steps (PDDS)	assess disease progression in MS	Neuro-Qol - Sleep Disturbance; P95	< 0.3	< 0.3
Patient-Determined Disease Steps (PDDS)	assess disease progression in MS	Neuro-Qol - Social Roles & Activities; P95	> 0.5	0.50-0.69
clinician-rated changes in mental health (anchor)		Neuro-QoL - Stigma; P107	SRM > (-0.30)	SRM: > -0.20
Self-reported changes in mental health (anchor)		Neuro-QoL - Stigma; P107	SRM > (-0.30)	SRM -0.20-(-0.49)
EQ-5D		Neuro-QOL - stigma; P165	>0.50	0.3-0.5
FAMS Addl Concerns,		Neuro-QOL - stigma; P165	>0.50	0.50-0.69
FAMS Contentment		Neuro-QOL - stigma; P165	>0.70	0.50-0.69
FAMS Emotional		Neuro-QOL - stigma; P165	>0.60	0.50-0.69
FAMS Fatigue		Neuro-QOL - stigma; P165	>0.50	< 0.3
FAMS Mobility		Neuro-QOL - stigma; P165	0.3-0.5	0.3-0.5
FAMS Symptoms		Neuro-QOL - stigma; P165	>0.50	0.3-0.5
FAMS Thinking		Neuro-QOL - stigma; P165	0.3-0.5	0.3-0.5
FAMS Total score		Neuro-QOL - stigma; P165	>0.50	0.50-0.69
FAMS Well-being Family/Social,		Neuro-QOL - stigma; P165	>0.50	0.3-0.5
FAMS Well-being General		Neuro-QOL - stigma; P165	>0.60	0.50-0.69
global HRQOL		Neuro-QOL - stigma; P165	>0.50	0.50-0.69
KPS		Neuro-QOL - stigma; P165	>0.50	0.3-0.5
MSFC—25 ft. walk,		Neuro-QOL - stigma; P165	< 0.3	< 0.3
MSFC—9 hole peg,		Neuro-QOL - stigma; P165	< 0.3	< 0.3
MSFC—Oral Symbol Digit, Performance scales		Neuro-QOL - stigma; P165	< 0.3	< 0.3
Patient-Determined Disease Steps (PDDS)	assess disease progression in MS	Neuro-Qol - Upper Extremity Function; P95	> 0.5	0.50-0.69
EQ-5D		Neuro-QOL - upper extremity; P165	>0.50	0.50-0.69
FAMS Addl Concerns,		Neuro-QOL - upper extremity; P165	0.3-0.5	0.3-0.5
FAMS Contentment		Neuro-QOL - upper extremity; P165	>0.50	0.50-0.69
FAMS Emotional		Neuro-QOL - upper extremity; P165	0.3-0.5	0.3-0.5
FAMS Fatigue		Neuro-QOL - upper extremity; P165	>0.50	0.3-0.5
FAMS Mobility		Neuro-QOL - upper extremity; P165	0.3-0.5	0.3-0.5
FAMS Symptoms		Neuro-QOL - upper extremity; P165	0.3-0.5	0.3-0.5
FAMS Thinking		Neuro-QOL - upper extremity; P165	>0.50	0.50-0.69
FAMS Total score		Neuro-QOL - upper extremity; P165	>0.50	0.50-0.69
FAMS Well-being Family/Social,		Neuro-QOL - upper extremity; P165	< 0.3	0.3-0.5
FAMS Well-being General		Neuro-QOL - upper extremity; P165	0.3-0.5	0.3-0.5
global HRQOL		Neuro-QOL - upper extremity; P165	0.3-0.5	0.3-0.5
KPS		Neuro-QOL - upper extremity; P165	>0.70	≥ 0.7
MSFC—25 ft. walk,		Neuro-QOL - upper extremity; P165	>0.50	0.50-0.69
MSFC—9 hole peg,		Neuro-QOL - upper extremity; P165	< 0.3	< 0.3
MSFC—Oral Symbol Digit, Performance scales		Neuro-QOL - upper extremity; P165	>0.70	≥ 0.7
Chorea Composite - Clinician		Neuro-QoL - Upper extremity; PHS4	0.53	0.50-0.69
HDQLIFE Chorea		Neuro-QoL - Upper extremity; PHS4	-0.77	< -0.70
HDQLIFE Speech Difficulties		Neuro-QoL - Upper extremity; PHS4	-0.68	0.50-0.69
HDQLIFE Swallowing Difficulties −0.66		Neuro-QoL - Upper extremity; PHS4	-0.66	0.50-0.69
Lower Extremity Composite - Clinician 0.72		Neuro-QoL - Upper extremity; PHS4	0.72	≥ 0.7
Lower Extremity Composite - Self		Neuro-QoL - Upper extremity; PHS4	0.77	0.50-0.69
NQ Lower Extremity Function		Neuro-QoL - Upper extremity; PHS4	0.97	≥ 0.95
NQ Upper Extremity Function		Neuro-QoL - Upper extremity; PHS4	0.97	≥ 0.95
Speech/Swallowing Composite - Clinician		Neuro-QoL - Upper extremity; PHS4	0.63	0.50-0.69
Upper Extremity Composite - Self		Neuro-QoL - Upper extremity; PHS4	0.77	≥ 0.7
Upper Extremity Composite- Clinician		Neuro-QoL - Upper extremity; PHS4	0.71	≥ 0.7
Barthel Index		Neuro-QOL (all subscales); P167	0.3-0.5 (by authors)	0.3-0.5
Digit Symbol Coding No. Correct		Neuro-QOL (all subscales); P167	0.3-0.5 (by authors)	0.3-0.5
EQ-5D		Neuro-QOL (all subscales); P167	0.3-0.5 (by authors)	0.50-0.69
global HRQOL		Neuro-QOL (all subscales); P167	change > 0.3	change 0.3-0.5
Lawton IADL Scale		Neuro-QOL (all subscales); P167	0.3-0.5 (by authors)	0.3-0.5
Oral Symbol Digit Modalities No. Correct		Neuro-QOL (all subscales); P167	0.3-0.5 (by authors)	0.3-0.5
PHQ-9 Total		Neuro-QOL (all subscales); P167	>0.5 (by authors)	0.50-0.69
PROMIS - Global Mental		Neuro-QOL (all subscales); P167	0.3-0.5 (by authors)	0.3-0.5
PROMIS - Global Physical		Neuro-QOL (all subscales); P167	0.3-0.5 (by authors)	0.3-0.5
Symbol Search Raw Score		Neuro-QOL (all subscales); P167	0.3-0.5 (by authors)	0.3-0.5
UPDRS ( Total Part 1 Part 2 Part 3)		Neuro-QOL (all subscales); P167	>0.5 (by authors)	0.50-0.69
EQ-5D-5L	describe and value health	Neuro-QoL; P03	≥ 0.5	0.50-0.69
Health ultities index	assess health status, health-related quality of life, and producing utility scores.	Neuro-QoL; P03	≥ 0.5	0.50-0.69
PROMIS - global mental health; P110		NeuroQoL-fatigue	0.6	0.50-0.69
PROMIS - global physical health; P110		NeuroQoL-fatigue	-0.69	-0.5-(-0.69)

## Sheet: known groups, pre-post hypothes
article	hypotheses
P10 subgroups	mild complicated versus moderate and severe TBI groups partial eta: 0.02-0.12
P22 subgroups	healthy versus history of depression samples cohen's d: ≥0.80
P23 subgroups	modified Rankin Score (mRS): Low 0-1, moderate 2, high disability 3-5; cohen's d: < 0.20 time from stroke:<90, 91-364, and >365days; cohen's d: < 0.20
P29 subgroups	rheumatology versus cardiology sample SMD: 0.40-0.60 for all measures except upper extremity (SMD: > 0.60)
P40 subgroups	activity limitaion (yes/no groups) lower extremity ES: -0.50-(-0.79) executive function ES: -0.50-(-0.79) ability to participate in social roles and activities ES: > 0.80 depression ES: > 0.80 ES for yes/no groups was at least 0.10 larger for 3+ comorbidities versus the 1-2 comorbidities group
P57 pre-post	Physical function ES: 0.20-0.49 lower extremity ES: 0.50-0.79
P75 subgroups	high versus low functioning groups by UHDRS Independence Scale high functioning: effect size > (-0.20) low functioning: effect size < (-0.50)
P81 pre-post	cohen's d: 0.50-0.79
P86 subgroups	groups divided by pain intensity mild versus severe: cohen's d > 0.80 moderate versus severe: cohen's d 0.50-0.79
P88 pre-post	cohen's d: upper extremity (-0.50)- (-0.79) physical function (-0.50)- (-0.79) pain interference > 0.80
P92 subgroups	improved group has an SRM 0.10 greater than the deteriorating group
P93 pre-post	SRM > 0.80
P97 pre-post	PROMIS anxiety 0.20-0.49 PROMIS pain > 0.80 PROMIS social satisfaction 0.50-0.79 PROMIS physical function 0.20-0.49
P98 pre-post	ES/SRM > 0.80
P104 subgroups	Self-reported changes in physical health (anchor) AND Clinician-rated changes in function from Total function capacity (anchor) no change = SRM ≥|0.19| improvement/decline = SRM/ES |0.20|- |0.49|
P105 subgroups	Self-reported changes in social health (anchor) AND Clinician-rated changes in function from Total function capacity (anchor) no change = SRM ≥|0.19| improvement/decline = SRM/ES |0.20|- |0.49|
P106 subgroups	Self-reported change in thinking (anchor) AND Performance-based change in cognition (anchor) no change = SRM ≥|0.19| improvement/decline = SRM/ES |0.20|- |0.49|
P111 pre-post	ES 0.50-0.79
P114 subgroups	Patient global assessment of change Better/worse: SRM |> 0.20| About the same: SRM |< 0.20|
P148 subgroups	better, about the same, worse groups by global rating scale anchor Better/worse: SRM |> 0.20| About the same: SRM |< 0.20|
P154 subgroups	better, about the same, worse groups by overall health AND social function/satisfaction anchors Better/worse: SRM |> 0.20| About the same: SRM |< 0.20|
P170 subgroups	better, about the same, worse groups by general health AND general physical function anchors Better/worse: SRM |> 0.20| About the same: SRM |< 0.20|
P171 subgroups	better, about the same, worse groups by general health AND depression/distress anchors Better/worse: SRM |> 0.20| About the same: SRM |< 0.20|
P195 subgroups	better, worse groups by Disease activity score assessed by EUSTAR activity score, HAQ-DI, WHO functional class and Physician-rated global disease severity difference between better and worse: cohen's d 0.51-0.79
PH211 subgroups	MRC Dyspnea Score groups (0, 1) physical function: ≥0.80 Medsger Disease Severity Index score groups (0-1, 2-3) physical function: ≥0.80 social role: 0.50-0.69
PH212 pre-post	PROMIS-APS total: effect size < 0.20 PROMIS-APS brain injury sample: effect size < 0.20 PROMIS-APS MSK sample: effect size 0.20-0.49 PROMIS-SPS total: effect size 0.20-0.49 PROMIS-SPS brain injury sample: effect size 0.20-0.49
PH213 pre-post	baseline-6 weeks: effect size/SRM < 0.20 6 weeks-6 months: effect size/SRM > 0.80
PHS22 pre-post	SRM > 0.80 for all measures
PHS28 subgroups	ES < |0.20| for all subgroups and domains except:| 0.20-0.49|disease duration for all but pain intensity/behaviour, skin thickening, Current tendon friction rubs, Joint contractures, Overlap syndrome |0.50-0.79| Any GI involvement
PHS3	Satisfaction with social roles/activities Prodroma versus early- or late-HD partial eta CAT 0.10 SF 0.08 Cohen's d Effect Sizes UHDRS Independence Scale CAT low functioning -0.52 high functioning 0.15 SF low functioning -0.57 high functioning 0.01 abilitity to participate in social roles/activities Prodroma versus early- or late-HD partial eta CAT 0.12 SF 0.16 Cohen's d Effect Sizes UHDRS Indepen…
PHS4	partial eta between HD groups 0.401 cohen's d between high/low severity groups low -0.71 high 0.52 partial eta between HD groups 0.467 cohen's d between high/low severity groups low -1.15 high 0.12
P309	PGRC – physical health ES (est, 95% CI) worsening 0.15 (–0.04; 0.34) improving –0.09 (–0.52; 0.33) SRM worsening 0.39 improving –0.15 GHS everyday physical activities global question (global06) ES (est, 95% CI) worsening 0.13 (–0.48; 0.73) improving –0.12 (–1.14; 0.90) SRM worsening 0.46 improving –0.27 GHS GPH Summary Score ES (est, 95% CI) worsening 0.27 (–0.07; 0.61) improving 0.05 (–0.14; 0.2…
P310	Relative to the FSS (GHS fatigue global question), more sensitive to worsening (effect size = -0.43 versus -0.18) and improvement (effect size = 0.5 versus 0.2) in fatigue relative to GHS GPH Summary score more sensitive to worsening (effect size = -0.37 versus -0.19 ) and improvement (effect size = 0.39 versus 0.22) in fatigue

## Sheet: notes
	de Vet et al basic hypotheses +	correlation	cohen's d/standardized mean differences (|SMDs|)	Partial eta
1	Correlations with (changes in) instruments measuring same constructs	≥0.70	≥0.80	≥0.26
	a) Correlation between any total scale and its subscale scores	≥0.70
	b) Correlation between measure and score from crosswalk table	≥0.80
	c) Correlation between full item bank and other forms (SF, CAT)	≥0.90
2	Correlations with (changes in) instruments measuring similar constructs	0.51-0.69	0.50-0.79	0.13-0.25
3	Correlations with (changes in) instruments measuring related, but dissimilar constructs	0.30‐0.50	0.20-0.49	0.02-0.12
	a) Minimal threshold for correlation to an anchor question	0.3
4	Correlations with (changes in) instruments measuring unrelated constructs	< 0.30	< 0.20	< 0.02
5	For responsiveness, AUC should be	≥ 0.70
6	Meaningful changes between relevant (sub)groups (e.g. patients with expected high vs low levels of the construct of interest
	a) changes between subgroups divided by anchors to create better, about the ___same and worse groups	> 0.30	Better/worse: SRM |> 0.20| About the same: SRM |< 0.20|
	b) differences between subgroups at least		0.1
	"0.30-0.35 as a correlation [0.30 correlation about approx = 0.20 SRM per above hypotheses] threshold to define an acceptable association between an anchor and a PRO change score" (Rivicki et al 2008)
	- "Recommended Methods for Determining Responsiveness and Minimal Important Differences for Patient-Reported Outcomes"
	"Cohen (1977) are often used: ES of 0.20 are generally considered as small, ES of 0.50 are generally considered as moderate and ES of 0.80 are generally considered as large"
	"An SRM >0.8 is considered to indicate large responsiveness, 0.5–0.8 moderate, and 0.2–<0.5 low." https://www.ncbi.nlm.nih.gov/pmc/articles/PMC7480902/#acn351145-bib-0004
	https://imaging.mrc-cbu.cam.ac.uk/statswiki/FAQ/effectSize (rules of thumb for effect izes)
