# Supplementary material for: The psychometric properties of the Quality of Life in Neurological Disorders (Neuro-QoL) measurement system in neurorehabilitation populations: a systematic review
Source: J Patient Rep Outcomes. 2024 Sep 18;8:106. doi: 10.1186/s41687-024-00743-7 (PMC11410750; doi:10.1186/s41687-024-00743-7)
Supplement: Supplementary file 3 — Supplementary Material 3 [file 41687_2024_743_MOESM3_ESM.xlsx]

## Sheet: Sheet1
	Study Characteristics					Patient Population Characteristics							Instrument Characteristics											Intrepretability Information							Feasibility Information															Content Validity/ Development study			Structural Validity
ID	Author	Article title	Year	Study design	Country	Target population (Orthopedic, Neurological, Cardiorespiratory, Chronic Condition, and Geriatric)	Condition (e.g., SCI, OA, RA, LBP … etc)	Sample size (N)	Age Mean	Age SD	Age range	Gender (% female)	Type of the instrument (e.g., PROMIS (PROMIS-UE, PROMIS-LE, PROMIS-SD etc.), TBI-Qol, SCI-Qol, Neuro-Qol)	Measurement theory (CCT, IRT)	Construct/Domain	Items	Setting (e.g. acute in patient, in hospital, private clinic, acute rehab hospital, sub-acute, outpatient, community)	Mode of administration (self-report (paper, electronic; intreview-based, patient/proxy report))	administration time (discharge, admission, etc)	Response Rate (or missing data)	Recall period (time interval between administrations)	Response options	Language	Distribution of scores in the study population	Percentage of missing items and percentage of missing total scores	Floor and ceiling effects	Scores and change scores available for relevant (sub)groups	Minimal important change (MIC) or minimal important difference (MID)	Item difficulty available for relevant (sub)groups (Rasch, wright/person-item map)	Information on response shift	Patient’s comprehensibility	Clinician’s comprehensibility	Caregiver's comprehensbility	Type and ease of administration	Length of the instrument	Completion time	Patient's or caregiver's required mental and physical ability level	Ease of standardization	Ease of score calculation	Copyright	Cost of an instrument	Required equipment	Availability in different settings	recommended by standardization initiatives? Or regulatory agency’s requirement for approval; which ones?	Other	n	method	result	n
P03	Matza	A Scoring Algorithm for Deriving Utility Values from the Neuro-QoL for Patients with Multiple Sclerosis	2020	Longitudinal study	United Kingdom	Chronic condition	Multiple sclerosis, general population Type of MS, n (%) Relapsing-remitting MS 47 (75.8) Secondary progressive MS 10 (16.1) Primary progressive MS 3 (4.8) Unknown 2 (3.2)	general population 203 MS 62	general population 45 MS 46.1	general population 17 MS 12.1		general population 50.2 MS 62.9	Neuro-QoL Utility Scoring System (NQU)	CTT IRT (multi-attribute utility theory (MAUT))	depression, fatigue, ability to participate in social roles and activities, cognitive function, upper extremity function—fine motor, and lower extremity function—mobility							5 response options that vary across domains (e.g., never, rarely, sometimes, often, always; not at all, a little bit, somewhat, quite a bit, very much; none, a little, somewhat, a lot, cannot do).	English	general population 0.94 (0.06) MS 0.82 (0.13)		general population 10 respondents with a ceiling score of 1.00 MS patient sample 1 respon- dent with a ceiling score of 1.00	NQU score mean (SD) 0 (Normal) or 1 (Mild Disability) (n = 21) 0.89 (0.08) 2 (Moderate Disability) or 3 (Gait Disability) (n = 16) 0.84 (0.08) 4 (Early Cane) or 5 (Late Cane) (n = 12) 0.77 (0.12) 6 (Bilateral Support) or 7 (Wheelchair/Scooter) (n = 13) 0.73 (0.16)
P18	BR Lapin	The validity of proxy responses on patient-reported outcome measures: Are proxies a reliable alternative to stroke patients' self-report?	2021	Cross-sectional study	United States	Neurological	stroke (Thirty-eight (19.0%) patients had an intracer- ebral hemorrhage and 162 (81.0%) had an ischemic stroke)	200 proxy-pairs	62.2 proxies: 56.5	13.3 proxies: 13.9		41.5% proxies: 70%	Neuro-QoL cognitive function PROMIS physical function, satisfaction with social roles, anxiety, fatigue, pain interference, sleep disturbance, Global Health (PROMIS Global Health produced two summary scores: global physi- cal health and global mental health)	CTT	cognitive function					Five dyads were excluded due to incom- plete questionnaires			English			Pain interference had the largest ceiling effects (33.0% for patient- vs 34.5% for proxy-reports) followed by anxiety (16.5% for patient- vs 12.5% for proxy-reports). No floor effects	patient reported, mild/moderate/severe Neuro-QoL cognitive function 49.6 (9.0), 43.4 (9.5), 44.7 (11.0) change baseline to 3 months follow up Neuro-QoL cognitive function 0.6 (9.3) proxy reported mild/moderate/severe Neuro-QoL cognitive function 47.1 (8.0), 42.8 (8.3), 40.2 (7.7) change baseline to 3 months follow up Neuro-QoL cognitive function 0.0 (8.7)																						200
P18	BR Lapin	The validity of proxy responses on patient-reported outcome measures: Are proxies a reliable alternative to stroke patients' self-report?	2021	Cross-sectional study	United States	Neurological	stroke (Thirty-eight (19.0%) patients had an intracer- ebral hemorrhage and 162 (81.0%) had an ischemic stroke)	200 proxy-pairs	62.2 proxies: 56.5	13.3 proxies: 13.9		41.5% proxies: 70%	Neuro-QoL cognitive function PROMIS physical function, satisfaction with social roles, anxiety, fatigue, pain interference, sleep disturbance, Global Health (PROMIS Global Health produced two summary scores: global physi- cal health and global mental health)	CTT	Physical function					Five dyads were excluded due to incom- plete questionnaires by one or both participants, and two were excluded because the patient did not have a confirmed stroke			English			Pain interference had the largest ceiling effects (33.0% for patient- vs 34.5% for proxy-reports) followed by anxiety (16.5% for patient- vs 12.5% for proxy-reports). No floor effects	patient reported, mild/moderate/severe Physical function 43.5 (8.5), 40.1 (7.1), 30.3 (7.3) change baseline to 3 months follow up Physical function 3.2 (5.4)** proxy reported mild/moderate/severe Physical function 42.1 (8.0), 40.2 (8.7), 29.3 (7.0) change baseline to 3 months follow up Physical function 2.2 (10.4)																						200
P18	BR Lapin	The validity of proxy responses on patient-reported outcome measures: Are proxies a reliable alternative to stroke patients' self-report?	2021	Cross-sectional study	United States	Neurological	stroke (Thirty-eight (19.0%) patients had an intracer- ebral hemorrhage and 162 (81.0%) had an ischemic stroke)	200 proxy-pairs	62.2 proxies: 56.5	13.3 proxies: 13.9		41.5% proxies: 70%	Neuro-QoL cognitive function PROMIS physical function, satisfaction with social roles, anxiety, fatigue, pain interference, sleep disturbance, Global Health (PROMIS Global Health produced two summary scores: global physi- cal health and global mental health)	CTT	Global mental health					Five dyads were excluded due to incom- plete questionnaires by one or both participants, and two were excluded because the patient did not have a confirmed stroke			English			Pain interference had the largest ceiling effects (33.0% for patient- vs 34.5% for proxy-reports) followed by anxiety (16.5% for patient- vs 12.5% for proxy-reports). No floor effects	patient reported, mild/moderate/severe Global mental health 49.0 (8.9), 45.9 (8.1), 43.4 (9.0) change baseline to 3 months follow up Global mental health 1.9 (7.1) proxy reported mild/moderate/severe Global mental health 47.4 (9.2), 43.9 (7.7), 43.0 (9.0) change baseline to 3 months follow up Global mental health − 2.3 (6.7)*																						200
P18	BR Lapin	The validity of proxy responses on patient-reported outcome measures: Are proxies a reliable alternative to stroke patients' self-report?	2021	Cross-sectional study	United States	Neurological	stroke (Thirty-eight (19.0%) patients had an intracer- ebral hemorrhage and 162 (81.0%) had an ischemic stroke)	200 proxy-pairs	62.2 proxies: 56.5	13.3 proxies: 13.9		41.5% proxies: 70%	Neuro-QoL cognitive function PROMIS physical function, satisfaction with social roles, anxiety, fatigue, pain interference, sleep disturbance, Global Health (PROMIS Global Health produced two summary scores: global physi- cal health and global mental health)	CTT	Global physical health					Five dyads were excluded due to incom- plete questionnaires by one or both participants, and two were excluded because the patient did not have a confirmed stroke			English			Pain interference had the largest ceiling effects (33.0% for patient- vs 34.5% for proxy-reports) followed by anxiety (16.5% for patient- vs 12.5% for proxy-reports). No floor effects	patient reported, mild/moderate/severe Global physical health 45.6 (9.0), 43.7 (7.9), 37.9 (7.7) change baseline to 3 months follow up Global physical health 4.0 (7.7)** proxy reported mild/moderate/severe Global physical health 45.4 (9.0), 42.3 (7.2), 37.1 (6.3) change baseline to 3 months follow up Global physical health 1.7 (8.4)																						200
P18	BR Lapin	The validity of proxy responses on patient-reported outcome measures: Are proxies a reliable alternative to stroke patients' self-report?	2021	Cross-sectional study	United States	Neurological	stroke (Thirty-eight (19.0%) patients had an intracer- ebral hemorrhage and 162 (81.0%) had an ischemic stroke)	200 proxy-pairs	62.2 proxies: 56.5	13.3 proxies: 13.9		41.5% proxies: 70%	Neuro-QoL cognitive function PROMIS physical function, satisfaction with social roles, anxiety, fatigue, pain interference, sleep disturbance, Global Health (PROMIS Global Health produced two summary scores: global physi- cal health and global mental health)	CTT	Social role satisfaction					Five dyads were excluded due to incom- plete questionnaires by one or both participants, and two were excluded because the patient did not have a confirmed stroke			English			Pain interference had the largest ceiling effects (33.0% for patient- vs 34.5% for proxy-reports) followed by anxiety (16.5% for patient- vs 12.5% for proxy-reports). No floor effects	patient reported, mild/moderate/severe Social role satisfaction 48.1 (9.5), 45.1 (8.1), 53.4 (8.6) change baseline to 3 months follow up Social role satisfaction 4.5 (6.1)** proxy reported mild/moderate/severe Social role satisfaction 48.1 (9.4), 42.9 (7.6), 37.8 (6.4) change baseline to 3 months follow up Social role satisfaction 1.8 (10.6)																						200
P18	BR Lapin	The validity of proxy responses on patient-reported outcome measures: Are proxies a reliable alternative to stroke patients' self-report?	2021	Cross-sectional study	United States	Neurological	stroke (Thirty-eight (19.0%) patients had an intracer- ebral hemorrhage and 162 (81.0%) had an ischemic stroke)	200 proxy-pairs	62.2 proxies: 56.5	13.3 proxies: 13.9		41.5% proxies: 70%	Neuro-QoL cognitive function PROMIS physical function, satisfaction with social roles, anxiety, fatigue, pain interference, sleep disturbance, Global Health (PROMIS Global Health produced two summary scores: global physi- cal health and global mental health)	CTT	Anxiety					Five dyads were excluded due to incom- plete questionnaires by one or both participants, and two were excluded because the patient did not have a confirmed stroke			English			Pain interference had the largest ceiling effects (33.0% for patient- vs 34.5% for proxy-reports) followed by anxiety (16.5% for patient- vs 12.5% for proxy-reports). No floor effects	patient reported, mild/moderate/severe Anxiety 50.6 (9.5), 51.2 (8.2), 40.0 (9.9), change baseline to 3 months follow up Anxiety − 3.7 (9.9)* proxy reported mild/moderate/severe Anxiety 53.6 (10.1), 54.1 (9.3), 56.4 (9.1) change baseline to 3 months follow up Anxiety − 2.7 (11.2)																						200
P18	BR Lapin	The validity of proxy responses on patient-reported outcome measures: Are proxies a reliable alternative to stroke patients' self-report?	2021	Cross-sectional study	United States	Neurological	stroke (Thirty-eight (19.0%) patients had an intracer- ebral hemorrhage and 162 (81.0%) had an ischemic stroke)	200 proxy-pairs	62.2 proxies: 56.5	13.3 proxies: 13.9		41.5% proxies: 70%	Neuro-QoL cognitive function PROMIS physical function, satisfaction with social roles, anxiety, fatigue, pain interference, sleep disturbance, Global Health (PROMIS Global Health produced two summary scores: global physi- cal health and global mental health)	CTT	Fatigue					Five dyads were excluded due to incom- plete questionnaires by one or both participants, and two were excluded because the patient did not have a confirmed stroke			English			Pain interference had the largest ceiling effects (33.0% for patient- vs 34.5% for proxy-reports) followed by anxiety (16.5% for patient- vs 12.5% for proxy-reports). No floor effects	patient reported, mild/moderate/severe Fatigue 51.5 (9.6), 54.2 (9.0), 57.1 (8.0) change baseline to 3 months follow up Fatigue − 4.9 (7.0)** proxy reported mild/moderate/severe Fatigue 53.9 (9.1), 54.7 (8.5), 58.6 (7.5) change baseline to 3 months follow up Fatigue − 1.1 (10.4)																						200
P18	BR Lapin	The validity of proxy responses on patient-reported outcome measures: Are proxies a reliable alternative to stroke patients' self-report?	2021	Cross-sectional study	United States	Neurological	stroke (Thirty-eight (19.0%) patients had an intracer- ebral hemorrhage and 162 (81.0%) had an ischemic stroke)	200 proxy-pairs	62.2 proxies: 56.5	13.3 proxies: 13.9		41.5% proxies: 70%	Neuro-QoL cognitive function PROMIS physical function, satisfaction with social roles, anxiety, fatigue, pain interference, sleep disturbance, Global Health (PROMIS Global Health produced two summary scores: global physi- cal health and global mental health)	CTT	Pain interference					Five dyads were excluded due to incom- plete questionnaires by one or both participants, and two were excluded because the patient did not have a confirmed stroke			English			Pain interference had the largest ceiling effects (33.0% for patient- vs 34.5% for proxy-reports) followed by anxiety (16.5% for patient- vs 12.5% for proxy-reports). No floor effects	patient reported, mild/moderate/severe Pain interference 52.0 (10.0), 52.7 (9.8), 53.9 (10.9) change baseline to 3 months follow up Pain interference − 2.1 (8.6) proxy reported mild/moderate/severe Pain interference 52.6 (9.8), 51.2 (10.3), 54.0 (10.4) change baseline to 3 months follow up Pain interference − 1.3 (10.5)																						200
P18	BR Lapin	The validity of proxy responses on patient-reported outcome measures: Are proxies a reliable alternative to stroke patients' self-report?	2021	Cross-sectional study	United States	Neurological	stroke (Thirty-eight (19.0%) patients had an intracer- ebral hemorrhage and 162 (81.0%) had an ischemic stroke)	200 proxy-pairs	62.2 proxies: 56.5	13.3 proxies: 13.9		41.5% proxies: 70%	Neuro-QoL cognitive function PROMIS physical function, satisfaction with social roles, anxiety, fatigue, pain interference, sleep disturbance, Global Health (PROMIS Global Health produced two summary scores: global physi- cal health and global mental health)	CTT	Sleep disturbance					Five dyads were excluded due to incom- plete questionnaires by one or both participants, and two were excluded because the patient did not have a confirmed stroke			English			Pain interference had the largest ceiling effects (33.0% for patient- vs 34.5% for proxy-reports) followed by anxiety (16.5% for patient- vs 12.5% for proxy-reports). No floor effects	patient reported, mild/moderate/severe Sleep disturbance 49.6 (10.1), 50.5 (10.4), 51.3 (10.3) change baseline to 3 months follow up Sleep disturbance − 2.5 (11.5) proxy reported mild/moderate/severe Sleep disturbance 51.0 (9.8), 50.8 (9.6), 51.0 (9.7) change baseline to 3 months follow up Sleep disturbance − 2.2 (9.9)																						200
P22	GL Iverson	Examining Normative Reference Values and Item-Level Symptom Endorsement for the Quality of Life in Neurological Disorders (Neuro-QoL TM) v2.0 Cognitive Function-Short Form	2021	secondary analysis	United States			1009 healthy sample = 475) history of depression = 193 history of anxiety = 164 mental health problems = 171			18–99	healthy: 49.5% history of depression:63.7% history of anxiety: 8% mental health problems: 59.1%	Neuro-QoL v2.0 Cognitive Function-Short Form		cognitive function	8							English	32.60 (SD = 6.89).			healthy: 35.12 5.57 men: 31.26 7.10 with history of depression: 28.01 7.34 with history of anxiety: 27.79 6.91 with mental health issues: 25.80 6.98 women: 33.89 6.43 with history of depression: 31.18 7.26 with history of anxiety: 31.62 6.96 with mental health issues: 30.08 7.49		total raw scores could serve as cutoffs for suspecting cognitive difficulties based on a base rate of less than 20% in each sample: total sample = 25, healthy adults = 29, all men = 23, healthy men = 27, all women = 27, and healthy women = 33. In the total sample, 26%–27% of men with past or current mental health problems endorsed having trouble concentrating “often or very often” in the past 7 d…
P23	BR Lapin	Magnitude and Variability of Stroke Patient-Proxy Disagreement Across Multiple Health Domains	2021	Cross-sectional study				200 patients and proxies	62.2 56.5 proxies	13.3 13.9 proxies		41.5% 70% proxies	Neuro-QoL		cognitive function		Ambulatory clinic of a cerebrovascular center or rehabilitation unit.							patients, proxies Neuro-QoL cognitive function 47.0 (10.0), 44.58.4
P40	D. Cella	Neuro-QOL: brief measures of health-related quality of life for clinical research in neurology	2012	Cross-sectional study	USA	Neurology	epilepsy, stroke, amyotrophic lateral sclerosis (ALS), multiple sclerosis (MS), or Parkinson disease (PD)	general population=2113 Clinicians=553 outpatient=581	52.67 56.2 55.21	15.5 12.8 14.3		50 47 54	Neuro-QoL	IRT	Physical function emotional health social function cognitive function	13 item banks, including:Anxiety (21 items; SF: 8 items) Depression (24 items; SF: 8 items) Fatigue (19 items; SF: 8 items) Upper extremity function–fine motor, activities of daily living (20 items; SF: 8 items) Lower extremity function–mobility (19 items; SF: 8 items) Applied cognition–general concerns (18 items; SF: 8 items) Applied cognition– executive function (13 items; SF: 8 items) Emotiona…	Community and clinical setting	online surveys					English
P75	Carlozzi, Noelle E.	Patient-reported outcome measures in Huntington disease: Quality of life in neurological disorders (Neuro-QoL) social functioning measures	2018	Cohort	USA	Neurological	Huntington disease	510	49.1	13.23		59.2	Neuro-QoL Social functioning	CTT	Ability to Participate in Social Roles and Activities item bank	45		Self report, electronic	No precision				English	Mean (SD) CAT = 48.01 (8.63) Short Form = 48.87 (8.69)		%floor; %ceiling CAT = 11.5; .0 Short Form = 29.9; .4									On average CAT administration utilized fewer than six items (Ability to Participate in Social Roles and Activities M = 5.45 items, SD =2.84;	in second, Mdn (SD) CAT = 46.5 (79.91) SF = 45.0 (37.83)
P75	Carlozzi, Noelle E.	Patient-reported outcome measures in Huntington disease: Quality of life in neurological disorders (Neuro-QoL) social functioning measures	2018	Cohort	USA	Neurological	Huntington disease	510	49.1	13.23		59.2	Neuro-QoL Social functioning	CTT	Satisfaction with Social Roles and Activities item bank	45		Self report, electronic	No precision				English	Mean (SD) CAT = 48.94 (8.49) Short Form = 48.16 (6.69)		%floor; %ceiling CAT = 19.3; .0 Short Form = 15.8; .4									On average CAT administration utilized fewer than six items (Satisfaction with Social Roles and Activities M = 5.74 items, SD = 3.21).	in second, Mdn (SD) CAT = 37.0 (54.97) SF = 54.0 (40.15)
P82	Lai, Jin-Shei	Evaluating cognition in individuals with Huntington disease: Neuro-QoL cognitive functioning measures	2018	Cohort	USA	Neurological	Huntington disease	All 510 Prodromal HD 198 Early stage 195 Late-stage HD 117	All 49.1 Prodromal HD 42.7 Early stage 52 Late-stage HD 55.1	All 13.2 Prodromal HD 12.2 Early stage HD 12.4 Late-stage HD 11.9	No information	All 59.2 Prodromal HD 63.6 Early stage HD 54.4 Late-stage HD 59.8	Neuro-QoL Cognitive Function	CTT	General Concerns (GC) (cognitive function v1.0)	18 items		Self report, electronic					English	GC CAT (n=470): 46.4 (SD 10.5) GC SF (n=470): 45.8 (SD 10.5)	All sample (n=510) and descriptive information for Neuro-QoL ( n=470 for GC)	%floor, %ceiling GC CAT (n=470): 7.2; 0.6 GC SF (n=470): 10.5; 1.7									18 items for GC	GC CAT (n=470): 40.0 (SD 66.4) GC SF (n=470): 61.0 (SD 44.7)		using T-scoring system, mean=50 and SD=10
P82	Lai, Jin-Shei	Evaluating cognition in individuals with Huntington disease: Neuro-QoL cognitive functioning measures	2018	Cohort	USA	Neurological	Huntington disease	All 510 Prodromal HD 198 Early stage 195 Late-stage HD 117	All 49.1 Prodromal HD 42.7 Early stage 52 Late-stage HD 55.1	All 13.2 Prodromal HD 12.2 Early stage HD 12.4 Late-stage HD 11.9	No information	All 59.2 Prodromal HD 63.6 Early stage HD 54.4 Late-stage HD 59.8	Neuro-QoL Cognitive Function	CTT	Executive Function (EF) (cognitive function v1.0)	13 items		Self report, electronic					English	EF CAT (n=469): 50.9 (SD 14.1) EF SF (n=469): 51.3 (SD 14.6)	All sample (n=510) and descriptive information for Neuro-QoL (n=469 for EF)	%floor, %ceiling: EF CAT (n=469): 11.2; 0.8 EF SF (n=469): 18.5; 0.8									13 items for EF	EF CAT (n=469): 56.0 (SD 93.7) EF SF (n=469): 69.0 (SD 42.8)		using T-scoring system, mean=50 and SD=10
P95	Medina, Luis D.	Patient-reported outcomes in multiple sclerosis: Validation of the Quality of Life in Neurological Disorders (Neuro-QoL TM) short forms	2019	Cross-sectional	usa	Neurological	Multiple sclerosis	902	46.8	12.2	19-84	76.1%	Neuro-QoL	CTT	Anxiety	8 items for each domains except Communication (5 items), Positive affect (9 items)	Multiple Sclerosis Center	self reported, electronic	(1) an email link containing the PROs that are HIPAA (Health Insurance Portability and Accountability Act) compliant is sent to patients a week ahead of their regularly scheduled clinic visit or (2) during a subsequent clinic visit where patients are provided a tablet on which to complete the PROs			Possible responses are all on a five-point scale (e.g., “never” to “always,” “without any difficulty” to “unable to do”)	English	Mraw (SD) MT (SD) 17.0 (7.3) 50.9 (8.4)																									902
P95	Medina, Luis D.	Patient-reported outcomes in multiple sclerosis: Validation of the Quality of Life in Neurological Disorders (Neuro-QoL TM) short forms	2019	Cross-sectional	usa	Neurological	Multiple sclerosis	902	46.8	12.2	19-84	76.1%	Neuro-QoL	CTT	Depression	8 items for each domains except Communication (5 items), Positive affect (9 items)	Multiple Sclerosis Center	self reported, electronic	(1) an email link containing the PROs that are HIPAA (Health Insurance Portability and Accountability Act) compliant is sent to patients a week ahead of their regularly scheduled clinic visit or (2) during a subsequent clinic visit where patients are provided a tablet on which to complete the PROs			Possible responses are all on a five-point scale (e.g., “never” to “always,” “without any difficulty” to “unable to do”)	English	Mraw (SD) MT (SD) 14.0 (6.3) 47.7 (7.2)																									902
P95	Medina, Luis D.	Patient-reported outcomes in multiple sclerosis: Validation of the Quality of Life in Neurological Disorders (Neuro-QoL TM) short forms	2019	Cross-sectional	usa	Neurological	Multiple sclerosis	902	46.8	12.2	19-84	76.1%	Neuro-QoL	CTT	Fatigue	8 items for each domains except Communication (5 items), Positive affect (9 items)	Multiple Sclerosis Center	self reported, electronic	(1) an email link containing the PROs that are HIPAA (Health Insurance Portability and Accountability Act) compliant is sent to patients a week ahead of their regularly scheduled clinic visit or (2) during a subsequent clinic visit where patients are provided a tablet on which to complete the PROs			Possible responses are all on a five-point scale (e.g., “never” to “always,” “without any difficulty” to “unable to do”)	English	Mraw (SD) MT (SD) 22.2 (8.5) 49.9 (9.4)																									902
P95	Medina, Luis D.	Patient-reported outcomes in multiple sclerosis: Validation of the Quality of Life in Neurological Disorders (Neuro-QoL TM) short forms	2019	Cross-sectional	usa	Neurological	Multiple sclerosis	902	46.8	12.2	19-84	76.1%	Neuro-QoL	CTT	Emotional & Behavioral Dyscontrol	8 items for each domains except Communication (5 items), Positive affect (9 items)	Multiple Sclerosis Center	self reported, electronic	(1) an email link containing the PROs that are HIPAA (Health Insurance Portability and Accountability Act) compliant is sent to patients a week ahead of their regularly scheduled clinic visit or (2) during a subsequent clinic visit where patients are provided a tablet on which to complete the PROs			Possible responses are all on a five-point scale (e.g., “never” to “always,” “without any difficulty” to “unable to do”)	English	Mraw (SD) MT (SD) 16.1 (6.4) 48.5 (9.7)																									902
P95	Medina, Luis D.	Patient-reported outcomes in multiple sclerosis: Validation of the Quality of Life in Neurological Disorders (Neuro-QoL TM) short forms	2019	Cross-sectional	usa	Neurological	Multiple sclerosis	902	46.8	12.2	19-84	76.1%	Neuro-QoL	CTT	Sleep Disturbance	8 items for each domains except Communication (5 items), Positive affect (9 items)	Multiple Sclerosis Center	self reported, electronic	(1) an email link containing the PROs that are HIPAA (Health Insurance Portability and Accountability Act) compliant is sent to patients a week ahead of their regularly scheduled clinic visit or (2) during a subsequent clinic visit where patients are provided a tablet on which to complete the PROs			Possible responses are all on a five-point scale (e.g., “never” to “always,” “without any difficulty” to “unable to do”)	English	Mraw (SD) MT (SD) 17.9 (6.2) 51.9 (8.9)																									902
P95	Medina, Luis D.	Patient-reported outcomes in multiple sclerosis: Validation of the Quality of Life in Neurological Disorders (Neuro-QoL TM) short forms	2019	Cross-sectional	usa	Neurological	Multiple sclerosis	902	46.8	12.2	19-84	76.1%	Neuro-QoL	CTT	Communication	8 items for each domains except Communication (5 items), Positive affect (9 items)	Multiple Sclerosis Center	self reported, electronic	(1) an email link containing the PROs that are HIPAA (Health Insurance Portability and Accountability Act) compliant is sent to patients a week ahead of their regularly scheduled clinic visit or (2) during a subsequent clinic visit where patients are provided a tablet on which to complete the PROs			Possible responses are all on a five-point scale (e.g., “never” to “always,” “without any difficulty” to “unable to do”)	English	Mraw (SD) 21.9 (3.8)																									902
P95	Medina, Luis D.	Patient-reported outcomes in multiple sclerosis: Validation of the Quality of Life in Neurological Disorders (Neuro-QoL TM) short forms	2019	Cross-sectional	usa	Neurological	Multiple sclerosis	902	46.8	12.2	19-84	76.1%	Neuro-QoL	CTT	Executive Function (cognitive function v1.0)	8 items for each domains except Communication (5 items), Positive affect (9 items)	Multiple Sclerosis Center	self reported, electronic	(1) an email link containing the PROs that are HIPAA (Health Insurance Portability and Accountability Act) compliant is sent to patients a week ahead of their regularly scheduled clinic visit or (2) during a subsequent clinic visit where patients are provided a tablet on which to complete the PROs			Possible responses are all on a five-point scale (e.g., “never” to “always,” “without any difficulty” to “unable to do”)	English	Mraw (SD) MT (SD) 34.7 (6.7) 45.2 (10.8)																									902
P95	Medina, Luis D.	Patient-reported outcomes in multiple sclerosis: Validation of the Quality of Life in Neurological Disorders (Neuro-QoL TM) short forms	2019	Cross-sectional	usa	Neurological	Multiple sclerosis	902	46.8	12.2	19-84	76.1%	Neuro-QoL	CTT	General Cognitive Concerns (cognitive function v1.0)	8 items for each domains except Communication (5 items), Positive affect (9 items)	Multiple Sclerosis Center	self reported, electronic	(1) an email link containing the PROs that are HIPAA (Health Insurance Portability and Accountability Act) compliant is sent to patients a week ahead of their regularly scheduled clinic visit or (2) during a subsequent clinic visit where patients are provided a tablet on which to complete the PROs			Possible responses are all on a five-point scale (e.g., “never” to “always,” “without any difficulty” to “unable to do”)	English	Mraw (SD) MT (SD) 28.6 (9.2) 41.5 (9.7)																									902
P95	Medina, Luis D.	Patient-reported outcomes in multiple sclerosis: Validation of the Quality of Life in Neurological Disorders (Neuro-QoL TM) short forms	2019	Cross-sectional	usa	Neurological	Multiple sclerosis	902	46.8	12.2	19-84	76.1%	Neuro-QoL	CTT	Positive Affect & Well-Being	8 items for each domains except Communication (5 items), Positive affect (9 items)	Multiple Sclerosis Center	self reported, electronic	(1) an email link containing the PROs that are HIPAA (Health Insurance Portability and Accountability Act) compliant is sent to patients a week ahead of their regularly scheduled clinic visit or (2) during a subsequent clinic visit where patients are provided a tablet on which to complete the PROs			Possible responses are all on a five-point scale (e.g., “never” to “always,” “without any difficulty” to “unable to do”)	English	Mraw (SD) MT (SD) 34.8 (7.1) 53.5 (7.3)																									902
P95	Medina, Luis D.	Patient-reported outcomes in multiple sclerosis: Validation of the Quality of Life in Neurological Disorders (Neuro-QoL TM) short forms	2019	Cross-sectional	usa	Neurological	Multiple sclerosis	902	46.8	12.2	19-84	76.1%	Neuro-QoL	CTT	Social Roles & Activities	8 items for each domains except Communication (5 items), Positive affect (9 items)	Multiple Sclerosis Center	self reported, electronic	(1) an email link containing the PROs that are HIPAA (Health Insurance Portability and Accountability Act) compliant is sent to patients a week ahead of their regularly scheduled clinic visit or (2) during a subsequent clinic visit where patients are provided a tablet on which to complete the PROs			Possible responses are all on a five-point scale (e.g., “never” to “always,” “without any difficulty” to “unable to do”)	English	Mraw (SD) MT (SD) 31.7 (7.5) 48.0 (8.2)																									902
P95	Medina, Luis D.	Patient-reported outcomes in multiple sclerosis: Validation of the Quality of Life in Neurological Disorders (Neuro-QoL TM) short forms	2019	Cross-sectional	usa	Neurological	Multiple sclerosis	902	46.8	12.2	19-84	76.1%	Neuro-QoL	CTT	Lower Extremity Function	8 items for each domains except Communication (5 items), Positive affect (9 items)	Multiple Sclerosis Center	self reported, electronic	(1) an email link containing the PROs that are HIPAA (Health Insurance Portability and Accountability Act) compliant is sent to patients a week ahead of their regularly scheduled clinic visit or (2) during a subsequent clinic visit where patients are provided a tablet on which to complete the PROs			Possible responses are all on a five-point scale (e.g., “never” to “always,” “without any difficulty” to “unable to do”)	English	Mraw (SD) MT (SD) 34.6 (7.1) 47.9 (10.3)																									902
P95	Medina, Luis D.	Patient-reported outcomes in multiple sclerosis: Validation of the Quality of Life in Neurological Disorders (Neuro-QoL TM) short forms	2019	Cross-sectional	usa	Neurological	Multiple sclerosis	902	46.8	12.2	19-84	76.1%	Neuro-QoL	CTT	Upper Extremity Function	8 items for each domains except Communication (5 items), Positive affect (9 items)	Multiple Sclerosis Center	self reported, electronic	(1) an email link containing the PROs that are HIPAA (Health Insurance Portability and Accountability Act) compliant is sent to patients a week ahead of their regularly scheduled clinic visit or (2) during a subsequent clinic visit where patients are provided a tablet on which to complete the PROs			Possible responses are all on a five-point scale (e.g., “never” to “always,” “without any difficulty” to “unable to do”)	English	Mraw (SD) MT (SD) 37.8 (4.2) 46.8 (9.1)																									902
P104	Carlozzi, Noelle E.	HDQLIFE and neuro-QoL physical function measures: Responsiveness in persons with huntington's disease	2020	longitudinal study	USA	Neurology	Huntington"s disease	372	49.3	13		58.6	Neuro-QoL CAT Neuro-Qol SF	GLM	Upper extermity function (fine motor task and ADL) Lower extermity function (mobility)	NR	clinical	computer-based self-report			baseline to 12-month to 24-month	5-point likert scale 1 (much worse) 5 (much better)	English		23% of participants did not complete the 24-month visits			MID (1 to 3 points) Decline in self-reported health (Mean (SD) UE CAT: -2.56 (5.96) UE SF: -2.87 (6.89) LE CAT: -2.12 (5.60) LE SF-2.31 (5.72) Improvement in self-reported health (Mean (SD) UE CAT: -0.41 (6.45) UE SF: -1.17 (4.85) LE CAT: -0.46 (5.92) LE SF: -0.25 (7.16) MDC95% UE CAT: 5.65 points UE SF: 10.58 points LE CAT: 7.55 points LE SF: 6.31 points
P105	Carlozzi, Noelle E.	Responsiveness to Change Over Time: An Examination of the Neuro-QoL Social Function Measures in Persons with Huntington's Disease	2020	longitudinal study	USA	Neurology	Huntington"s disease	358	49.1	13		58.4	Neuro-QoL CAT Neuro-Qol SF	GLM	Ability to participate in Social Roles and Activities CAT Ability to participate in SRA SF Satisfaction with SRA CAT Satisfaction with SRA SF	NR	out-patient clinics	computer-based self-report	baseline then at least one follow-up (12 month or 24-month)				English
P106	Carlozzi, Noelle E.	Psychometric properties and responsiveness of Neuro-QoL Cognitive Function in persons with Huntington disease (HD)	2020	longitudinal study	USA	Neurology	Huntington"s disease	359	49.1	13		58.2	Neuro-QoL Cognitive Function CAT and SF	CCT	Cognitive function	CAT= 4 items SF= 8 items	outpatient clinic community	in-person survey	baseline ant at least one follow up (12 or 24 month		3 days for reliability 12 month or 24 month for other measurement proprties		English	359 individuals with either premanifest (N = 152) or manifest HD (Early-HD N = 150; Late-HD N = 57)
P107	Carlozzi, Noelle E.	Responsiveness to change over time and test-retest reliability of the PROMIS and Neuro-QoL mental health measures in persons with Huntington disease (HD)	2020	longitudinal study	USA	Neurology	Huntington"s disease	362	49.1	13		58.6	Neuro-QoL Depression CAT Neuro-QoL Anxiety CAT Neuro-QoL Positive Affect and Well-being CAT Neuro-QoL Positive Affect and Well-being SF Neuro-QoL Emotional/Behavioral Dyscontrol CAT Neuro-QoL Emotional/Behavioral Dyscontrol SF Neuro-QoL Stigma CAT Neuro-QoL Stigma SF	CCT	Depression Anxiety Positive affect well-being emotional/behavoural Dycontrol Stigma	NR	outpatient clinics	computer-based self-report	baseline, 12 months, 24 months		1-3 days for test-retest reliability	5-point Likert scale, ranging from 1 (much worse) to 5 (much better)	English					MIC (group with self-reported improvement) (Mean±SD) Neuro-QoL Depression CAT: 1.68±8.90 (n=31) PROMIS Depression SF: 0.06±6.77 (n=31) Neuro-QoL Anxiety CAT: 0.62±6.08 (n=56) PROMIS Anxiety SF: -0.01±7.83 (n=56) PROMIS Anger CAT: 3.67±9.38 (n=49) PROMIS Anger SF: 3.13±9.73 (n=49) Neuro-QoL Positive Affect and Well-being CAT: -1.25±6.67 (n=34) Neuro-QoL Positive Affect and Well-being SF: -0.91±5.2…
P120	K. F. Cook	Creating meaningful cut-scores for Neuro-QOL measures of fatigue, physical functioning, and sleep disturbance using standard setting with patients and providers	2015	qualitative consensus-building panels	USA	Neurological	Multiple sclerosis patients and clinicians	MS - 6 clinicians - 7	clincians - 15 years experience		MS - 22 to 65		Neuro-QOL measures (lower extremity function, upper extremity function, fatigue and sleep disturbance)																Both the PwMS and clinician panels derived the same consensus cut-scores for sleep disturbance and for lower extremity function. The PwMS panel and the clinician panel derived different consensus scores for upper extremity and fatigue. How- ever, the two discrepant cut-scores in each domain varied by only 0.5 standard deviation (five points). Notably, the differences in each case were in the same…
P121	H. Correia	Spanish translation and linguistic validation of the quality of life in neurological disorders (Neuro-QoL) measurement system	2015	language translation and cognitive debreifing	USA; Argentina; Spain	Neurological	Neurological (generally), stroke, healthy population	30					Neuro-QOL	CTT			Community based
P132	A. J. Kozlowski	Agreement Between Responses From Community-Dwelling Persons With Stroke and Their Proxies on the NIH Neurological Quality of Life (Neuro-QoL) Short Forms	2015	Cross-sectional	USA	Neurological	Stroke	Patients (all) =86 Proxies=57	58 58	14 15	21-87 23-89	48% 65%	Neuro-QoL		Ability to Participate in Social Roles and Activities	8 or 9	community dwelling	self report, electronic guided by interviewer		Personnal characteristics missing for 29 proxies			English	mean (SD) Patient rating 45.9 (7.1) Proxy rating 44.3 (6.6)											The 13 adult domains are each comprised of an item bank from which fixed-length short forms of 8–9 items were derived and validated		Eligible patients: did not have cognitive or communicative impairments that prohibited providing informed consent. Persons with expressive aphasia were excluded because of the requirement to communicate verbally with the interviewer.
P132	A. J. Kozlowski	Agreement Between Responses From Community-Dwelling Persons With Stroke and Their Proxies on the NIH Neurological Quality of Life (Neuro-QoL) Short Forms	2015	Cross-sectional	USA	Neurological	Stroke	Patients (all) =86 Proxies=57	58 58	14 15	21-87 23-89	48% 65%	Neuro-QoL		Satisfaction with Social Roles and Activities	8 or 9	community dwelling	self report, electronic guided by interviewer		Personnal characteristics missing for 29 proxies			English	mean (SD) Patient rating 44.9 (5.0) Proxy rating 44.0 (5.2)											The 13 adult domains are each comprised of an item bank from which fixed-length short forms of 8–9 items were derived and validated		Eligible patients: did not have cognitive or communicative impairments that prohibited providing informed consent. Persons with expressive aphasia were excluded because of the requirement to communicate verbally with the interviewer.
P132	A. J. Kozlowski	Agreement Between Responses From Community-Dwelling Persons With Stroke and Their Proxies on the NIH Neurological Quality of Life (Neuro-QoL) Short Forms	2015	Cross-sectional	USA	Neurological	Stroke	Patients (all) =86 Proxies=57	58 58	14 15	21-87 23-89	48% 65%	Neuro-QoL		Applied Cognition-Executive Function	8 or 9	community dwelling	self report, electronic guided by interviewer		Personnal characteristics missing for 29 proxies			English	mean (SD) Patient rating 44.5 (10.4) Proxy rating 41.8 (10.8)											The 13 adult domains are each comprised of an item bank from which fixed-length short forms of 8–9 items were derived and validated		Eligible patients: did not have cognitive or communicative impairments that prohibited providing informed consent. Persons with expressive aphasia were excluded because of the requirement to communicate verbally with the interviewer.
P132	A. J. Kozlowski	Agreement Between Responses From Community-Dwelling Persons With Stroke and Their Proxies on the NIH Neurological Quality of Life (Neuro-QoL) Short Forms	2015	Cross-sectional	USA	Neurological	Stroke	Patients (all) =86 Proxies=57	58 58	14 15	21-87 23-89	48% 65%	Neuro-QoL		Applied Cognition-General concerns	8 or 9	community dwelling	self report, electronic guided by interviewer		Personnal characteristics missing for 29 proxies			English	mean (SD) Patient rating 43.6 (8.7) Proxy rating 43.1 (7.9)											The 13 adult domains are each comprised of an item bank from which fixed-length short forms of 8–9 items were derived and validated		Eligible patients: did not have cognitive or communicative impairments that prohibited providing informed consent. Persons with expressive aphasia were excluded because of the requirement to communicate verbally with the interviewer.
P132	A. J. Kozlowski	Agreement Between Responses From Community-Dwelling Persons With Stroke and Their Proxies on the NIH Neurological Quality of Life (Neuro-QoL) Short Forms	2015	Cross-sectional	USA	Neurological	Stroke	Patients (all) =86 Proxies=57	58 58	14 15	21-87 23-89	48% 65%	Neuro-QoL		Anxiety	8 or 9	community dwelling	self report, electronic guided by interviewer		Personnal characteristics missing for 29 proxies			English	mean (SD) Patient rating 51.0 (6.9) Proxy rating 53.0 (5.5)											The 13 adult domains are each comprised of an item bank from which fixed-length short forms of 8–9 items were derived and validated		Eligible patients: did not have cognitive or communicative impairments that prohibited providing informed consent. Persons with expressive aphasia were excluded because of the requirement to communicate verbally with the interviewer.
P132	A. J. Kozlowski	Agreement Between Responses From Community-Dwelling Persons With Stroke and Their Proxies on the NIH Neurological Quality of Life (Neuro-QoL) Short Forms	2015	Cross-sectional	USA	Neurological	Stroke	Patients (all) =86 Proxies=57	58 58	14 15	21-87 23-89	48% 65%	Neuro-QoL		Depression	8 or 9	community dwelling	self report, electronic guided by interviewer		Personnal characteristics missing for 29 proxies			English	mean (SD) Patient rating 47.5 (7.8) Proxy rating 48.6 (6.7)											The 13 adult domains are each comprised of an item bank from which fixed-length short forms of 8–9 items were derived and validated		Eligible patients: did not have cognitive or communicative impairments that prohibited providing informed consent. Persons with expressive aphasia were excluded because of the requirement to communicate verbally with the interviewer.
P132	A. J. Kozlowski	Agreement Between Responses From Community-Dwelling Persons With Stroke and Their Proxies on the NIH Neurological Quality of Life (Neuro-QoL) Short Forms	2015	Cross-sectional	USA	Neurological	Stroke	Patients (all) =86 Proxies=57	58 58	14 15	21-87 23-89	48% 65%	Neuro-QoL		Stigma	8 or 9	community dwelling	self report, electronic guided by interviewer		Personnal characteristics missing for 29 proxies			English	mean (SD) Patient rating 52.2 (6.4) Proxy rating 52.5 (5.1)											The 13 adult domains are each comprised of an item bank from which fixed-length short forms of 8–9 items were derived and validated		Eligible patients: did not have cognitive or communicative impairments that prohibited providing informed consent. Persons with expressive aphasia were excluded because of the requirement to communicate verbally with the interviewer.
P132	A. J. Kozlowski	Agreement Between Responses From Community-Dwelling Persons With Stroke and Their Proxies on the NIH Neurological Quality of Life (Neuro-QoL) Short Forms	2015	Cross-sectional	USA	Neurological	Stroke	Patients (all) =86 Proxies=57	58 58	14 15	21-87 23-89	48% 65%	Neuro-QoL		Emotional and Behavioral Dyscontrol,	8 or 9	community dwelling	self report, electronic guided by interviewer		Personnal characteristics missing for 29 proxies			English	mean (SD) Patient rating 45.4 (8.0) Proxy rating 48.4 (8.2)											The 13 adult domains are each comprised of an item bank from which fixed-length short forms of 8–9 items were derived and validated		Eligible patients: did not have cognitive or communicative impairments that prohibited providing informed consent. Persons with expressive aphasia were excluded because of the requirement to communicate verbally with the interviewer.
P132	A. J. Kozlowski	Agreement Between Responses From Community-Dwelling Persons With Stroke and Their Proxies on the NIH Neurological Quality of Life (Neuro-QoL) Short Forms	2015	Cross-sectional	USA	Neurological	Stroke	Patients (all) =86 Proxies=57	58 58	14 15	21-87 23-89	48% 65%	Neuro-QoL		Positive Affect and Well-Being,	8 or 9	community dwelling	self report, electronic guided by interviewer		Personnal characteristics missing for 29 proxies			English	mean (SD) Patient rating 54.5 (8.2) Proxy rating 52.6 (7.1)											The 13 adult domains are each comprised of an item bank from which fixed-length short forms of 8–9 items were derived and validated		Eligible patients: did not have cognitive or communicative impairments that prohibited providing informed consent. Persons with expressive aphasia were excluded because of the requirement to communicate verbally with the interviewer.
P132	A. J. Kozlowski	Agreement Between Responses From Community-Dwelling Persons With Stroke and Their Proxies on the NIH Neurological Quality of Life (Neuro-QoL) Short Forms	2015	Cross-sectional	USA	Neurological	Stroke	Patients (all) =86 Proxies=57	58 58	14 15	21-87 23-89	48% 65%	Neuro-QoL		Upper Extremity Function (Fine Motor).	8 or 9	community dwelling	self report, electronic guided by interviewer		Personnal characteristics missing for 29 proxies			English	mean (SD) Patient rating 37.9 (9.1) Proxy rating 38.1 (8.4)											The 13 adult domains are each comprised of an item bank from which fixed-length short forms of 8–9 items were derived and validated		Eligible patients: did not have cognitive or communicative impairments that prohibited providing informed consent. Persons with expressive aphasia were excluded because of the requirement to communicate verbally with the interviewer.
P132	A. J. Kozlowski	Agreement Between Responses From Community-Dwelling Persons With Stroke and Their Proxies on the NIH Neurological Quality of Life (Neuro-QoL) Short Forms	2015	Cross-sectional	USA	Neurological	Stroke	Patients (all) =86 Proxies=57	58 58	14 15	21-87 23-89	48% 65%	Neuro-QoL		Lower Extremity Function (Mobility),	8 or 9	community dwelling	self report, electronic guided by interviewer		Personnal characteristics missing for 29 proxies			English	mean (SD) Patient rating 42.7 (8.1) Proxy rating 39.8 (7. 6)											The 13 adult domains are each comprised of an item bank from which fixed-length short forms of 8–9 items were derived and validated		Eligible patients: did not have cognitive or communicative impairments that prohibited providing informed consent. Persons with expressive aphasia were excluded because of the requirement to communicate verbally with the interviewer.
P132	A. J. Kozlowski	Agreement Between Responses From Community-Dwelling Persons With Stroke and Their Proxies on the NIH Neurological Quality of Life (Neuro-QoL) Short Forms	2015	Cross-sectional	USA	Neurological	Stroke	Patients (all) =86 Proxies=57	58 58	14 15	21-87 23-89	48% 65%	Neuro-QoL		Sleep Disturbance	8 or 9	community dwelling	self report, electronic guided by interviewer		Personnal characteristics missing for 29 proxies			English	mean (SD) Patient rating 46.3 (8.1) Proxy rating 49.0 (6.7)											The 13 adult domains are each comprised of an item bank from which fixed-length short forms of 8–9 items were derived and validated		Eligible patients: did not have cognitive or communicative impairments that prohibited providing informed consent. Persons with expressive aphasia were excluded because of the requirement to communicate verbally with the interviewer.
P132	A. J. Kozlowski	Agreement Between Responses From Community-Dwelling Persons With Stroke and Their Proxies on the NIH Neurological Quality of Life (Neuro-QoL) Short Forms	2015	Cross-sectionnal	USA	Neurological	Stroke	Patients (all) =86 Proxies=57	58 58	14 15	21-87 23-89	48% 65%	Neuro-QoL		Fatigue	8 or 9	community dwelling	self report, electronic guided by interviewer		Personnal characteristics missing for 29 proxies			English	mean (SD) Patient rating 45.6 (8.9) Proxy rating 47.7 (7.3)											The 13 adult domains are each comprised of an item bank from which fixed-length short forms of 8–9 items were derived and validated		Eligible patients: did not have cognitive or communicative impairments that prohibited providing informed consent. Persons with expressive aphasia were excluded because of the requirement to communicate verbally with the interviewer.
P135	A. M. Naidech	Web-Based Assessment of Outcomes After Subarachnoid and Intracerebral Hemorrhage: A New Patient Centered Option for Outcomes Assessment	2015	Prospective	USA	Neurological	intracerebral and subarachnoid hemorrhage	Patient reported on web = 42 Reported on web by caregiver=27 Entered on web by study staff=45	47.5 65 60.9	13.1 13.6 16		47% 48% 40%	Neuro-QoL	CTT	Lower Extremity Function (Mobility),	19	index hospitalisation	self reported, electronic or by phone			1-, 3 and 12 months follow-up		English	Modified Rankin Scale 0—No symptoms 57.5 6.3 1—No disability 52.1 7.9 2—Mild disability 47.1 7.6 3—Moderate disability, independent 38.8 7.4 4—Moderately severe disability, dependent 27.4 9.4 5—Very severe disability 16.6 3.0										"HRQoL assessments required modest effort to complete."	There were similar results for Neuro-QOL mobility.
P161	A. J. Kozlowski	Evaluating Individual Change With the Quality of Life in Neurological Disorders (Neuro-QoL) Short Forms	2016	Longitudinal	USA	Neurological	stroke, epilepsy, amyotrophic lateral sclerosis, multiple sclerosis, and Parkinson’s disease	Not Available					NeuroQOL Adult SF Applied Cognition-General Concerns	CTT	Applied Cognition-General Concerns		Community	electronic					English					conditional Minimal Detectable Change (cMDC) "A limitation is that the cMDC values do not indicate whether a measured change is clinically important." Lower Quartile, Middle Half, Upper Quartile Applied Cognition–General Concerns 5.0–9.4 5.0–6.1 5.3–17.2
P161	A. J. Kozlowski	Evaluating Individual Change With the Quality of Life in Neurological Disorders (Neuro-QoL) Short Forms	2016	Longitudinal	USA	Neurological	stroke, epilepsy, amyotrophic lateral sclerosis, multiple sclerosis, and Parkinson’s disease	Not Available					NeuroQOL Adult SF Applied Cognition-Executive Function	CTT	Applied Cognition-Executive Function		Community	electronic					English					conditional Minimal Detectable Change (cMDC) "A limitation is that the cMDC values do not indicate whether a measured change is clinically important." Lower Quartile, Middle Half, Upper Quartile Applied Cognition–Executive Function 6.4–7.5 6.1–7.8 6.4–18.6
P161	A. J. Kozlowski	Evaluating Individual Change With the Quality of Life in Neurological Disorders (Neuro-QoL) Short Forms	2016	Longitudinal	USA	Neurological	stroke, epilepsy, amyotrophic lateral sclerosis, multiple sclerosis, and Parkinson’s disease	Not Available					NeuroQOL Adult SF Applied Cognition-Combined	CTT	Applied Cognition-Combined		Community	electronic					English					conditional Minimal Detectable Change (cMDC) "A limitation is that the cMDC values do not indicate whether a measured change is clinically important." Lower Quartile, Middle Half, Upper Quartile Cognitive Function–Combined: Perceived difficulties in cognitive abilities or in the application of such abilities to everyday tasks 7.5–11.9 7.2–8.9 7.5–15.8
P161	A. J. Kozlowski	Evaluating Individual Change With the Quality of Life in Neurological Disorders (Neuro-QoL) Short Forms	2016	Longitudinal	USA	Neurological	stroke, epilepsy, amyotrophic lateral sclerosis, multiple sclerosis, and Parkinson’s disease	Not Available					NeuroQOL Adult SF Ability to Participate in Social Roles and Activities	CTT	Ability to Participate in Social Roles and Activities		Community	electronic					English					conditional Minimal Detectable Change (cMDC) "A limitation is that the cMDC values do not indicate whether a measured change is clinically important." Lower Quartile, Middle Half, Upper Quartile Ability to Participate in Social Roles and Activities: Involvement in social roles, activities, and responsibilities (eg, work, family, friends, and leisure) 3.9–10.5 3.9–4.4 3.9–16.1
P161	A. J. Kozlowski	Evaluating Individual Change With the Quality of Life in Neurological Disorders (Neuro-QoL) Short Forms	2016	Longitudinal	USA	Neurological	stroke, epilepsy, amyotrophic lateral sclerosis, multiple sclerosis, and Parkinson’s disease	Not Available					NeuroQOL Adult SF Satisfaction with Social Roles and Activities	CTT	Satisfaction with Social Roles and Activities		Community	electronic					English					conditional Minimal Detectable Change (cMDC) "A limitation is that the cMDC values do not indicate whether a measured change is clinically important." Lower Quartile, Middle Half, Upper Quartile Satisfaction With Social Roles and Activities: Satisfaction with involvement in one's usual social roles, activities, and responsibilities, including work, family, friends, and leisure 3.7–11.4 3.6–4.7 3.…
P161	A. J. Kozlowski	Evaluating Individual Change With the Quality of Life in Neurological Disorders (Neuro-QoL) Short Forms	2016	Longitudinal	USA	Neurological	stroke, epilepsy, amyotrophic lateral sclerosis, multiple sclerosis, and Parkinson’s disease	Not Available					NeuroQOL Adult SF anxiety	CTT	anxiety		Community	electronic					English					conditional Minimal Detectable Change (cMDC) "A limitation is that the cMDC values do not indicate whether a measured change is clinically important." Lower Quartile, Middle Half, Upper Quartile Anxiety: Unpleasant thoughts/feelings related to fear, helplessness, worry, and hyperarousal 5.0–11.2 4.7–5.4 4.9–7.8
P161	A. J. Kozlowski	Evaluating Individual Change With the Quality of Life in Neurological Disorders (Neuro-QoL) Short Forms	2016	Longitudinal	USA	Neurological	stroke, epilepsy, amyotrophic lateral sclerosis, multiple sclerosis, and Parkinson’s disease	Not Available					NeuroQOL Adult SF Upper Extremity Function (Fine Motor, Activities of Daily Living),	CTT	Upper Extremity Function (Fine Motor, Activities of Daily Living),		Community	electronic					English					conditional Minimal Detectable Change (cMDC) "A limitation is that the cMDC values do not indicate whether a measured change is clinically important." Lower Quartile, Middle Half, Upper Quartile Upper Extremity Function (Fine Motor, Activities of Daily Living): One's ability to carry out various activities involving digital, manual, and reach-related functions, ranging from fine motor to self-car…
P161	A. J. Kozlowski	Evaluating Individual Change With the Quality of Life in Neurological Disorders (Neuro-QoL) Short Forms	2016	Longitudinal	USA	Neurological	stroke, epilepsy, amyotrophic lateral sclerosis, multiple sclerosis, and Parkinson’s disease	Not Available					NeuroQOL Adult SF Lower Extremity Function (Mobility), Anxiety, Sleep Disturbance, Fatigue, and Emotional and Behavioral Dyscontrol)	CTT	Lower Extremity Function (Mobility), Anxiety, Sleep Disturbance, Fatigue, and Emotional and Behavioral Dyscontrol)		Community	electronic					English					conditional Minimal Detectable Change (cMDC) "A limitation is that the cMDC values do not indicate whether a measured change is clinically important." Lower Quartile, Middle Half, Upper Quartile Lower Extremity Function (Mobility): One's ability to carry out various activities involving the trunk region and increasing degrees of bodily movement, ambulation, balance, or endurance 6.0–8.3 5.7–7.5 6…
P161	A. J. Kozlowski	Evaluating Individual Change With the Quality of Life in Neurological Disorders (Neuro-QoL) Short Forms	2016	Longitudinal	USA	Neurological	stroke, epilepsy, amyotrophic lateral sclerosis, multiple sclerosis, and Parkinson’s disease	Not Available					NeuroQOL Adult SF Positive Affect and Well-Being	CTT	Positive Affect and Well-Being		Community	electronic					English					conditional Minimal Detectable Change (cMDC) "A limitation is that the cMDC values do not indicate whether a measured change is clinically important." Lower Quartile, Middle Half, Upper Quartile Positive Affect and Well-Being: Aspects of a person's life that relate to a sense of well-being, life satisfaction, or an overall sense of purpose and meaning 3.9–10.8 3.9–4.2 3.9–12.5
P161	A. J. Kozlowski	Evaluating Individual Change With the Quality of Life in Neurological Disorders (Neuro-QoL) Short Forms	2016	Longitudinal	USA	Neurological	stroke, epilepsy, amyotrophic lateral sclerosis, multiple sclerosis, and Parkinson’s disease	Not Available					NeuroQOL Adult SF Emotional and Behavioral Dyscontrol	CTT	Emotional and Behavioral Dyscontrol		Community	electronic					English					conditional Minimal Detectable Change (cMDC) "A limitation is that the cMDC values do not indicate whether a measured change is clinically important." Lower Quartile, Middle Half, Upper Quartile Emotional and Behavioral Dyscontrol: A set of disease- and/or treatment-related manifestations including disinhibition, emotional lability, irritability, impatience, and impulsiveness 6.7–13.6 6.7–7.1 6.7…
P161	A. J. Kozlowski	Evaluating Individual Change With the Quality of Life in Neurological Disorders (Neuro-QoL) Short Forms	2016	Longitudinal	USA	Neurological	stroke, epilepsy, amyotrophic lateral sclerosis, multiple sclerosis, and Parkinson’s disease	Not Available					NeuroQOL Adult SF Depression	CTT	Depression		Community	electronic					English					conditional Minimal Detectable Change (cMDC) "A limitation is that the cMDC values do not indicate whether a measured change is clinically important." Lower Quartile, Middle Half, Upper Quartile Depression: Experience of loss and feelings of hopelessness, negative mood, decrease in positive affect, information-processing deficits, negative views of the self, and negative social cognition 4.2–14.4…
P161	A. J. Kozlowski	Evaluating Individual Change With the Quality of Life in Neurological Disorders (Neuro-QoL) Short Forms	2016	Longitudinal	USA	Neurological	stroke, epilepsy, amyotrophic lateral sclerosis, multiple sclerosis, and Parkinson’s disease	Not Available					NeuroQOL Adult SF Stigma	CTT	Stigma		Community	electronic					English					conditional Minimal Detectable Change (cMDC) "A limitation is that the cMDC values do not indicate whether a measured change is clinically important." Lower Quartile, Middle Half, Upper Quartile Stigma: Perceptions of self and publically enacted negativity, prejudice, and discrimination as a result of disease-related manifestations 5.4–16.1 5.3–6.4 5.5–9.7
P161	A. J. Kozlowski	Evaluating Individual Change With the Quality of Life in Neurological Disorders (Neuro-QoL) Short Forms	2016	Longitudinal	USA	Neurological	stroke, epilepsy, amyotrophic lateral sclerosis, multiple sclerosis, and Parkinson’s disease	Not Available					NeuroQOL Adult SF Fatigue	CTT	Fatigue		Community	electronic					English					conditional Minimal Detectable Change (cMDC) "A limitation is that the cMDC values do not indicate whether a measured change is clinically important." Lower Quartile, Middle Half, Upper Quartile Fatigue: Sensations ranging from tiredness to an overwhelming, debilitating, and sustained sense of exhaustion that decreases one's capacity for physical, functional, social, and mental activities 4.7–12.…
P161	A. J. Kozlowski	Evaluating Individual Change With the Quality of Life in Neurological Disorders (Neuro-QoL) Short Forms	2016	Longitudinal	USA	Neurological	stroke, epilepsy, amyotrophic lateral sclerosis, multiple sclerosis, and Parkinson’s disease	Not Available					NeuroQOL Adult SF Sleep Disturbance	CTT	Sleep Disturbance		Community	electronic					English					conditional Minimal Detectable Change (cMDC) "A limitation is that the cMDC values do not indicate whether a measured change is clinically important." Lower Quartile, Middle Half, Upper Quartile Sleep Disturbance: Perceptions of sleep quality, depth, and restoration associated with sleep; perceived difficulties with getting to sleep or staying asleep; and perceptions of the adequacy of and satisf…
P165	D. M. Miller	Validating Neuro-QoL short forms and targeted scales with people who have multiple sclerosis	2016	Longitudinal	USA	Neurological	Multiple Sclerosis	161	49.8	10.5		0.86	Neuro-QOL	CTT, IRT	HRQOL: lower extremity		Clinical site	electronic and telephone	Clinic visits and community		7 days		English	score range Lower Extremity (Mobility) 25.4–58.6												45-60 mins (full neuro-QoL)
P165	D. M. Miller	Validating Neuro-QoL short forms and targeted scales with people who have multiple sclerosis	2016	Longitudinal	USA	Neurological	Multiple Sclerosis	161	49.8	10.5		0.86	Neuro-QOL	CTT, IRT	upper extremity (fine, motor, ADL)		Clinical site	electronic and telephone	Clinic visits and community		7 days		English	score range Upper Extremity (Fine Motor, ADL) 20.8–53.8												45-60 mins (full neuro-QoL)
P165	D. M. Miller	Validating Neuro-QoL short forms and targeted scales with people who have multiple sclerosis	2016	Longitudinal	USA	Neurological	Multiple Sclerosis	161	49.8	10.5		0.86	Neuro-QOL	CTT, IRT	fatigue		Clinical site	electronic and telephone	Clinic visits and community		7 days		English	score range Fatigue 29.5–69.0												45-60 mins (full neuro-QoL)
P165	D. M. Miller	Validating Neuro-QoL short forms and targeted scales with people who have multiple sclerosis	2016	Longitudinal	USA	Neurological	Multiple Sclerosis	161	49.8	10.5		0.86	Neuro-QOL	CTT, IRT	sleep disturbance;		Clinical site	electronic and telephone	Clinic visits and community		7 days		English	score range Lower Extremity (Mobility) 25.4–58.6 Upper Extremity (Fine Motor, ADL) 20.8–53.8 Fatigue 29.5–69.0 Sleep Disturbance 32.0–72.4 Depression 36.9–62.7 Anxiety 36.4–71.6 Stigma 43.7–66.0 Positive Affect and Well-Being 34.1–68.0 Emotional and Behavioral Dyscontrol 32.2–68.9 Applied Cognition- General Concerns 23.1–59.3 Applied Cognition- Executive Function 27.3–57.6 Ability to Participate …												45-60 mins (full neuro-QoL)
P165	D. M. Miller	Validating Neuro-QoL short forms and targeted scales with people who have multiple sclerosis	2016	Longitudinal	USA	Neurological	Multiple Sclerosis	161	49.8	10.5		0.86	Neuro-QOL	CTT, IRT	Depression		Clinical site	electronic and telephone	Clinic visits and community		7 days		English	score range Lower Extremity (Mobility) 25.4–58.6 Upper Extremity (Fine Motor, ADL) 20.8–53.8 Fatigue 29.5–69.0 Sleep Disturbance 32.0–72.4 Depression 36.9–62.7 Anxiety 36.4–71.6 Stigma 43.7–66.0 Positive Affect and Well-Being 34.1–68.0 Emotional and Behavioral Dyscontrol 32.2–68.9 Applied Cognition- General Concerns 23.1–59.3 Applied Cognition- Executive Function 27.3–57.6 Ability to Participate …												45-60 mins (full neuro-QoL)
P165	D. M. Miller	Validating Neuro-QoL short forms and targeted scales with people who have multiple sclerosis	2016	Longitudinal	USA	Neurological	Multiple Sclerosis	161	49.8	10.5		0.86	Neuro-QOL	CTT, IRT	Anxiety,		Clinical site	electronic and telephone	Clinic visits and community		7 days		English	score range Lower Extremity (Mobility) 25.4–58.6 Upper Extremity (Fine Motor, ADL) 20.8–53.8 Fatigue 29.5–69.0 Sleep Disturbance 32.0–72.4 Depression 36.9–62.7 Anxiety 36.4–71.6 Stigma 43.7–66.0 Positive Affect and Well-Being 34.1–68.0 Emotional and Behavioral Dyscontrol 32.2–68.9 Applied Cognition- General Concerns 23.1–59.3 Applied Cognition- Executive Function 27.3–57.6 Ability to Participate …												45-60 mins (full neuro-QoL)
P165	D. M. Miller	Validating Neuro-QoL short forms and targeted scales with people who have multiple sclerosis	2016	Longitudinal	USA	Neurological	Multiple Sclerosis	161	49.8	10.5		0.86	Neuro-QOL	CTT, IRT	Stigma		Clinical site	electronic and telephone	Clinic visits and community		7 days		English	score range Lower Extremity (Mobility) 25.4–58.6 Upper Extremity (Fine Motor, ADL) 20.8–53.8 Fatigue 29.5–69.0 Sleep Disturbance 32.0–72.4 Depression 36.9–62.7 Anxiety 36.4–71.6 Stigma 43.7–66.0 Positive Affect and Well-Being 34.1–68.0 Emotional and Behavioral Dyscontrol 32.2–68.9 Applied Cognition- General Concerns 23.1–59.3 Applied Cognition- Executive Function 27.3–57.6 Ability to Participate …												v
P165	D. M. Miller	Validating Neuro-QoL short forms and targeted scales with people who have multiple sclerosis	2016	Longitudinal	USA	Neurological	Multiple Sclerosis	161	49.8	10.5		0.86	Neuro-QOL	CTT, IRT	Positive Affect, and Well-being,		Clinical site	electronic and telephone	Clinic visits and community		7 days		English	score range Lower Extremity (Mobility) 25.4–58.6 Upper Extremity (Fine Motor, ADL) 20.8–53.8 Fatigue 29.5–69.0 Sleep Disturbance 32.0–72.4 Depression 36.9–62.7 Anxiety 36.4–71.6 Stigma 43.7–66.0 Positive Affect and Well-Being 34.1–68.0 Emotional and Behavioral Dyscontrol 32.2–68.9 Applied Cognition- General Concerns 23.1–59.3 Applied Cognition- Executive Function 27.3–57.6 Ability to Participate …												45-60 mins (full neuro-QoL)
P165	D. M. Miller	Validating Neuro-QoL short forms and targeted scales with people who have multiple sclerosis	2016	Longitudinal	USA	Neurological	Multiple Sclerosis	161	49.8	10.5		0.86	Neuro-QOL	CTT, IRT	, Emotional and Behavioral Dyscontrol;		Clinical site	electronic and telephone	Clinic visits and community		7 days		English	score range Lower Extremity (Mobility) 25.4–58.6 Upper Extremity (Fine Motor, ADL) 20.8–53.8 Fatigue 29.5–69.0 Sleep Disturbance 32.0–72.4 Depression 36.9–62.7 Anxiety 36.4–71.6 Stigma 43.7–66.0 Positive Affect and Well-Being 34.1–68.0 Emotional and Behavioral Dyscontrol 32.2–68.9 Applied Cognition- General Concerns 23.1–59.3 Applied Cognition- Executive Function 27.3–57.6 Ability to Participate …												45-60 mins (full neuro-QoL)
P165	D. M. Miller	Validating Neuro-QoL short forms and targeted scales with people who have multiple sclerosis	2016	Longitudinal	USA	Neurological	Multiple Sclerosis	161	49.8	10.5		0.86	Neuro-QOL	CTT, IRT	Applied Cognition General Concerns,		Clinical site	electronic and telephone	Clinic visits and community		7 days		English	score range Lower Extremity (Mobility) 25.4–58.6 Upper Extremity (Fine Motor, ADL) 20.8–53.8 Fatigue 29.5–69.0 Sleep Disturbance 32.0–72.4 Depression 36.9–62.7 Anxiety 36.4–71.6 Stigma 43.7–66.0 Positive Affect and Well-Being 34.1–68.0 Emotional and Behavioral Dyscontrol 32.2–68.9 Applied Cognition- General Concerns 23.1–59.3 Applied Cognition- Executive Function 27.3–57.6 Ability to Participate …												45-60 mins (full neuro-QoL)
P165	D. M. Miller	Validating Neuro-QoL short forms and targeted scales with people who have multiple sclerosis	2016	Longitudinal	USA	Neurological	Multiple Sclerosis	161	49.8	10.5		0.86	Neuro-QOL	CTT, IRT	, Applied cognition Executive function.		Clinical site	electronic and telephone	Clinic visits and community		7 days		English	score range Lower Extremity (Mobility) 25.4–58.6 Upper Extremity (Fine Motor, ADL) 20.8–53.8 Fatigue 29.5–69.0 Sleep Disturbance 32.0–72.4 Depression 36.9–62.7 Anxiety 36.4–71.6 Stigma 43.7–66.0 Positive Affect and Well-Being 34.1–68.0 Emotional and Behavioral Dyscontrol 32.2–68.9 Applied Cognition- General Concerns 23.1–59.3 Applied Cognition- Executive Function 27.3–57.6 Ability to Participate …												45-60 mins (full neuro-QoL)
P165	D. M. Miller	Validating Neuro-QoL short forms and targeted scales with people who have multiple sclerosis	2016	Longitudinal	USA	Neurological	Multiple Sclerosis	161	49.8	10.5		0.86	Neuro-QOL	CTT, IRT	Ability to participate in social roles and activities,		Clinical site	electronic and telephone	Clinic visits and community		7 days		English	score range Lower Extremity (Mobility) 25.4–58.6 Upper Extremity (Fine Motor, ADL) 20.8–53.8 Fatigue 29.5–69.0 Sleep Disturbance 32.0–72.4 Depression 36.9–62.7 Anxiety 36.4–71.6 Stigma 43.7–66.0 Positive Affect and Well-Being 34.1–68.0 Emotional and Behavioral Dyscontrol 32.2–68.9 Applied Cognition- General Concerns 23.1–59.3 Applied Cognition- Executive Function 27.3–57.6 Ability to Participate …												45-60 mins (full neuro-QoL)
P165	D. M. Miller	Validating Neuro-QoL short forms and targeted scales with people who have multiple sclerosis	2016	Longitudinal	USA	Neurological	Multiple Sclerosis	161	49.8	10.5		0.86	Neuro-QOL	CTT, IRT	Satisfaction with Social roles and activities		Clinical site	electronic and telephone	Clinic visits and community		7 days		English	score range Lower Extremity (Mobility) 25.4–58.6 Upper Extremity (Fine Motor, ADL) 20.8–53.8 Fatigue 29.5–69.0 Sleep Disturbance 32.0–72.4 Depression 36.9–62.7 Anxiety 36.4–71.6 Stigma 43.7–66.0 Positive Affect and Well-Being 34.1–68.0 Emotional and Behavioral Dyscontrol 32.2–68.9 Applied Cognition- General Concerns 23.1–59.3 Applied Cognition- Executive Function 27.3–57.6 Ability to Participate …												45-60 mins (full neuro-QoL)
P167	C. J. Nowinski	Neuro-QoL health-related quality of life measurement system: Validation in Parkinson's disease	2016	Longitudinal	USA	Neurological	Parkinson's Disease	120	65	9.28		0.38	Neuro-QOL	CTT	Positive Affect & Well Beinga	13 item banks	clinic visits	Paper SFs and telephone	Clinic visits	Infrequent missing data for item banks ranged from 0.81 to 6.78%	7 days; Responsiveness - 6 months		English	Positive Affect & Well Beinga 54.40 7.53	percent of participants missing one item Positive Affect & Well Beinga 2.50			Positive Affect & Well Being 10.23
P167	C. J. Nowinski	Neuro-QoL health-related quality of life measurement system: Validation in Parkinson's disease	2016	Longitudinal	USA	Neurological	Parkinson's Disease	120	65	9.28		0.38	Neuro-QOL	CTT	Applied Cognition–General Concerns	13 item banks	clinic visits	Paper SFs and telephone	Clinic visits	Infrequent missing data for item banks ranged from 0.81 to 6.78%	7 days; Responsiveness - 6 months		English	Applied Cognition–General Concernsa 44.35 7.62	percent of participants missing one item Applied Cognition–General Concernsa 1.67			Applied Cognition–General Concerns 11.18
P167	C. J. Nowinski	Neuro-QoL health-related quality of life measurement system: Validation in Parkinson's disease	2016	Longitudinal	USA	Neurological	Parkinson's Disease	120	65	9.28		0.38	Neuro-QOL	CTT	Applied Cognition–Executive Function	13 item banks	clinic visits	Paper SFs and telephone	Clinic visits	Infrequent missing data for item banks ranged from 0.81 to 6.78%	7 days; Responsiveness - 6 months		English	Applied Cognition–Executive Functiona 46.25 8.38	percent of participants missing one item Applied Cognition–Executive Functiona 3.33			Applied Cognition–Executive Functiona 10.96
P167	C. J. Nowinski	Neuro-QoL health-related quality of life measurement system: Validation in Parkinson's disease	2016	Longitudinal	USA	Neurological	Parkinson's Disease	120	65	9.28		0.38	Neuro-QOL	CTT	Lower Extremity Function (Mobility)	13 item banks	clinic visits	Paper SFs and telephone	Clinic visits	Infrequent missing data for item banks ranged from 0.81 to 6.78%	7 days; Responsiveness - 6 months		English	Lower Extremity Function (Mobility)a 45.80 7.54	percent of participants missing one item Lower Extremity Function (Mobility)a 6.78			Lower Extremity Function (Mobility) 9.71
P167	C. J. Nowinski	Neuro-QoL health-related quality of life measurement system: Validation in Parkinson's disease	2016	Longitudinal	USA	Neurological	Parkinson's Disease	120	65	9.28		0.38	Neuro-QOL	CTT	Upper Extremity Function (Fine Motor, ADL)	13 item banks	clinic visits	Paper SFs and telephone	Clinic visits	Infrequent missing data for item banks ranged from 0.81 to 6.78%	7 days; Responsiveness - 6 months		English	Upper Extremity Function (Fine Motor, ADL)a 42.28 8.34	percent of participants missing one item Upper Extremity Function (Fine Motor, ADL) 3.33			Upper Extremity Function (Fine Motor, ADL) 12.27
P167	C. J. Nowinski	Neuro-QoL health-related quality of life measurement system: Validation in Parkinson's disease	2016	Longitudinal	USA	Neurological	Parkinson's Disease	120	65	9.28		0.38	Neuro-QOL	CTT	Particiipate in Social Roles and Activitiesa	13 item banks	clinic visits	Paper SFs and telephone	Clinic visits	Infrequent missing data for item banks ranged from 0.81 to 6.78%	7 days; Responsiveness - 6 months		English	Ability to Participate in Social Roles and Activities 47.85 6.83	percent of participants missing one item Ability to Participate in Social Roles and Activitiesa 6.67			Ability to Participate in Social Roles and Activities 10.14
P167	C. J. Nowinski	Neuro-QoL health-related quality of life measurement system: Validation in Parkinson's disease	2016	Longitudinal	USA	Neurological	Parkinson's Disease	120	65	9.28		0.38	Neuro-QOL	CTT	Satisfaction with Social Roles and Activities	13 item banks	clinic visits	Paper SFs and telephone	Clinic visits	Infrequent missing data for item banks ranged from 0.81 to 6.78%	7 days; Responsiveness - 6 months		English	Satisfaction with Social Roles and Activities 46.21 5.70	percent of participants missing one item Satisfaction with Social Roles and Activitiesa 0.84			Satisfaction with Social Roles and Activities 9.05
P167	C. J. Nowinski	Neuro-QoL health-related quality of life measurement system: Validation in Parkinson's disease	2016	Longitudinal	USA	Neurological	Parkinson's Disease	120	65	9.28		0.38	Neuro-QOL	CTT	Depression	13 item banks	clinic visits	Paper SFs and telephone	Clinic visits	Infrequent missing data for item banks ranged from 0.81 to 6.78%	7 days; Responsiveness - 6 months		English	Depression 45.85 6.86	percent of participants missing one item Depression 3.36			Depression 10.70
P167	C. J. Nowinski	Neuro-QoL health-related quality of life measurement system: Validation in Parkinson's disease	2016	Longitudinal	USA	Neurological	Parkinson's Disease	120	65	9.28		0.38	Neuro-QOL	CTT	Anxiety	13 item banks	clinic visits	Paper SFs and telephone	Clinic visits	Infrequent missing data for item banks ranged from 0.81 to 6.78%	7 days; Responsiveness - 6 months		English	Anxiety 50.82 6.80	percent of participants missing one item Anxiety 1.67			Anxiety 9.02
P167	C. J. Nowinski	Neuro-QoL health-related quality of life measurement system: Validation in Parkinson's disease	2016	Longitudinal	USA	Neurological	Parkinson's Disease	120	65	9.28		0.38	Neuro-QOL	CTT	Stigma	13 item banks	clinic visits	Paper SFs and telephone	Clinic visits	Infrequent missing data for item banks ranged from 0.81 to 6.78%	7 days; Responsiveness - 6 months		English	Stigma 48.39 6.62	percent of participants missing one item Stigma 0.83			Stigma 5.75
P167	C. J. Nowinski	Neuro-QoL health-related quality of life measurement system: Validation in Parkinson's disease	2016	Longitudinal	USA	Neurological	Parkinson's Disease	120	65	9.28		0.38	Neuro-QOL	CTT	Fatigue	13 item banks	clinic visits	Paper SFs and telephone	Clinic visits	Infrequent missing data for item banks ranged from 0.81 to 6.78%	7 days; Responsiveness - 6 months		English	Fatigue 46.04 7.75	percent of participants missing one item Fatigue 2.52			Fatigue 10.06
P167	C. J. Nowinski	Neuro-QoL health-related quality of life measurement system: Validation in Parkinson's disease	2016	Longitudinal	USA	Neurological	Parkinson's Disease	120	65	9.28		0.38	Neuro-QOL	CTT	Sleep disturbance	13 item banks	clinic visits	Paper SFs and telephone	Clinic visits	Infrequent missing data for item banks ranged from 0.81 to 6.78%	7 days; Responsiveness - 6 months		English	Sleep Disturbance 47.70 7.98	percent of participants missing one item Sleep Disturbance 1.67			Sleep Disturbance 10.04
P167	C. J. Nowinski	Neuro-QoL health-related quality of life measurement system: Validation in Parkinson's disease	2016	Longitudinal	USA	Neurological	Parkinson's Disease	120	65	9.28		0.38	Neuro-QOL	CTT	Emotional and Behavioral Dyscontrol	13 item banks	clinic visits	Paper SFs and telephone	Clinic visits	Infrequent missing data for item banks ranged from 0.81 to 6.78%	7 days; Responsiveness - 6 months		English	Emotional and Behavioral Dyscontrol 43.49 8.36	percent of participants missing one item Emotional and Behavioral Dyscontrol 0.83			Emotional and Behavioral Dyscontrol 12.07
P183	M. Howland	Patient-rated versus proxy-rated cognitive and functional measures in older adults	2017	Subsample of prospective cohort	USA	Geriatrics (70 or older) and their proxies	No cognitive impairment, mild MCI, mild or moderate dementia and a proxy	181	80.6	6.6		66.3	Neuro-Qol Executive function	CCT	Executive function	13	neurology and geriatric outpatient clinics and the community; small number of inpatients	self report	12 months (baseline, follow up)			Neuro QOL EF: 5-point scale (none, a little, somewhat, a lot, cannot do)	English	Mean baseline= 51.5 (10.8), mean change = 0.9 (6.7) ; baseline proxies: 46.0 (13.8), mean change = -2.7 (8.0)			Compared with participants in the parent cohort with no proxy available, our subsample was older (80.2 years versus 77.7 years, t=3.18, p=0.006), more cognitively impaired (MMSE score of 26.1 versus 27.9, t=−5.26, p<0.001), and scored lower on Neuro-QOL Executive Function (51.7 versus 55.4, t=−3.23, p=0.009) and ACDS-ADLI (36.0 versus 41.0, t=−6.38, p<0.001). Gender, education, race, number of me…	Spearman correlations of patient-proxy discrepancy: Neuro-QOL and age = -0.08, p = .56, N = 59; NeuroQoL and MMSE = -.42, p = <.001, N = 59; NeuroQol and GDS = -.4, p =.003, N =57. The simplified regression model for Neuro-QOL Executive Function revealed that both MMSE (B=−1.52, p=0.003) and GDS (B=−0.81, p=0.021) were significant.									Not severe dementia
P184	M. Howland	Evaluating PROMIS( R) applied cognition items in a sample of older adults at risk for cognitive decline	2017	Observational study	USA	Geriatrics (70 or older)	No cognitive impairment, mild MCI, mild or moderate dementia 21.8% normal, 42.2% MCI, 36% dementia on MMSE)	281	78.4			71.6	neuro-QOL fatigue SF	CCT	cognitive function	16 items	neurology and geriatric outpatient clinics and the community; small number of inpatients	self report	12 months (baseline, follow up)	retention rate: 92% from baseline to follow up		5 response options ranging from "not at all" to very much"	English	not reported	92% retention rate
P185	M. A. Kallen	Idio Scale Judgment: evaluation of a new method for estimating responder thresholds	2017	Observational study	USA	Neurological	Multiple Sclerosis (31.4% relapsing-remitting, 19.2% secondary progressive with relapses, 7.6% secondary progressive without relapses, 22.4% primary progressive, 7.2% progressive relapsing, 11.8% clinically isolated syndrome, 0.4% other).	500	43	10	19-68	0.75	Neuro-QOL fatigue SF	IRT	Fatigue	8		Online				5 response options ranging from "never" to always"		mean = 58.2, SD = 7.0, range =29.5-74.1; Frequencies in T-scores: 30-44, n =25; 45-47, n = 12; 48-51, n =59; 52-55, n =75; 56-60, n =141; 61-65, n =109; 66-74, n = 79				individual thresholds for improvement: n = 368, n = 354 (96.2%) had one or more within-range judgments mean = -3.5 SD = 2.6 range (-.1 to -16.1); 50th, 75th, and 90th percentiles were -3.3, -5.1, and -7.3, respectively. Thresholds for worsening: n = 209, n = 192 (91.9%) had one or more judgments that were within range. mean = 3.2 SD = 2.0. The range of individual threshold estimates was 0.10–14.5…		Confidence rating ranging from‘‘Not at All Confident = 1’’ to ‘‘Very Confident’’ = 4). The mean confidence rating for responses to Neuro-QoL fatigue items was 3.4 (SD .60). For the Short form summaries (SFSs), participants rated their confidence that their responses were consistent with how they would judge actual changes status. mean = 3.3 (SD .71). The Chi square comparing change confidence in …
P191	J.-S. Lai	An evaluation of health-related quality of life in patients with systemic lupus erythematosus using PROMIS and Neuro-QoL	2017	survey	USA	Rheumatological	SLE mean 12.3 years after diagnosis (Lupus severity, negligible n = 32, mild n = 116, moderate n = 155, severe n = 30)	333	44.7	12.5	18-97	91.6	Neuro-QOL Applied Cognition—executive function		Executive function	NR						5-point scale (none, a little, somewhat, a lot, cannot do)		mean = 39.1 for executive function SD = 11.8, median = 38 (16-58)
P191	J.-S. Lai	An evaluation of health-related quality of life in patients with systemic lupus erythematosus using PROMIS and Neuro-QoL	2017	survey	USA	Rheumatological	SLE mean 12.3 years after diagnosis (Lupus severity, negligible n = 32, mild n = 116, moderate n = 155, severe n = 30)	333	44.7	12.5	18-97	91.6	Neuro-QOL Applied Cognition—general concerns		cognitive function	NR						5 response options ranging from "never" to "very often" and "none" to "cannot do"		mean = 38.0 for general concerns SD = 9, median = 36 (20-59)
P307	Cohen, Matthew L. and Boulton, Aaron J. and Lanzi, Alyssa M. and Sutherland, Elyse and Hunting Pompon, Rebecca	Psycholinguistic features, design attributes, and respondent-reported cognition predict response time to patient-reported outcome measure items	2021	cross-sectional study (Wave 2 neuro-qol data)	#VALUE!	Neurological	multiple sclerosis, Parkinson’s disease, epilepsy, stroke, and amyo- trophic lateral sclerosis [ALS]	581	55.21	14.31		0.54	Neuro-QoL	CTT	Cognitive Function Item Bank v2.0																coded whether each Neuro-QoL item asked a question about frequency or difficulty. also coded info on: Mean word frequency Mean age of word acquisition Mean word imageability Numbers of words and syllables in the Neuro‐QoL item						Neuro-QoL v2.0—Cognitive Function scores were negatively associated with item response times such that after controlling for item characteristics and neurological condition, respondents reporting higher levels of cognitive impairment required more time to complete items. As for the item characteristic variables, the number of syllables per item and response format (difficulty vs. frequency) were …
PHS3	Carlozzi	Patient-reported outcome measures in Huntington disease: Quality of Life in Neurological Disorders (Neuro-QoL) social functioning measures	2018	cross-sectional survey	United States	Neurological	Huntington's disease	prodromal (n=198) manifest Huntington disease (n=195 early and n=117 late)	49.1	13.23		59.2	Neuro-QoL SF and CAT	CTT	Satisfaction with Social Roles and Activities SF and CAT	45 item bank 8 item SF	outpatient clinic	self-report						CAT: 48.94 (8.49) SF: 48.16 (6.69)		CAT floor 19.3 ceiling 0.0 SF floor 15.8 ceiling 0.4									CAT M = 5.74 items, SD = 3.21	CAT: 37.0 (54.97) seconds SF: 54.0 (40.15)
PHS3	Carlozzi	Patient-reported outcome measures in Huntington disease: Quality of Life in Neurological Disorders (Neuro-QoL) social functioning measures	2018	cross-sectional survey	United States	Neurological	Huntington's disease	prodromal (n=198) manifest Huntington disease (n=195 early and n=117 late)	49.1	13.23		59.2	Neuro-QoL SF and CAT	CTT	Ability to Participate Social Roles and Activities SF and CAT	45 item bank 8 item SF	outpatient clinic	self-report						CAT: 48.01 (8.63) SF: 48.87 (8.69)		CAT floor 11.5 ceiling 0.0 SF floor 29.9 ceiling 0.4									CAT M = 5.45 items, SD = 2.84	CAT: 46.5 (79.91) seconds SF: 45.0 (37.83)
PHS4	Carlozzi	Patient-reported outcomes in Huntington’s disease: Quality of life in neurological disorders (Neuro- QoL) and Huntington’s disease health-related quality of life (HDQLIFE) physical function measures	2017	cross-sectional survey	United States	Neurological	Huntington's disease	510	49.1	13.23		59.2	Neuro-QoL SF and CAT	CTT	Neuro-QoL Lower Extremity Function									CAT 48.78 (-10.61) SF 49.25 (-9.66)		CAT floor 27.2 ceiling 0.2 SF floor 41.5 ceiling 0.2										66 (65) seconds
PHS4	Carlozzi	Patient-reported outcomes in Huntington’s disease: Quality of life in neurological disorders (Neuro- QoL) and Huntington’s disease health-related quality of life (HDQLIFE) physical function measures	2017	cross-sectional survey	United States	Neurological	Huntington's disease	510	49.1	13.23		59.2	Neuro-QoL SF and CAT	CTT	Neuro-QoL Upper Extremity Function									CAT 44.79 (-10.7) SF 44.71 (-1063)		CAT floor 35.2 ceiling 0.6 SF floor 51.8 ceiling 0.2										69 (79) seconds
PHS40	Bode RK, Heinemann AW, Butt Z, et al.	Development and validation of participation and positive psychologic function measures for stroke survivors	2010		USA	Neurological	stroke	111	65.7	15.9		0.55	NeuroQOL	CTT, Rasch	ability to participate in social activities	59	community based - former stroke rehabilitation inpatient												3 strata (easy, medium, difficult)																				111 *small sample size
PHS40	Bode RK, Heinemann AW, Butt Z, et al.	Development and validation of participation and positive psychologic function measures for stroke survivors	2010		USA	Neurological	stroke	111	65.7	15.9		0.55	NeuroQOL	CTT, Rasch	satisfaction with participation in social activitie	28	community based - former stroke rehabilitation inpatient																																111 *small sample size
PHS40	Bode RK, Heinemann AW, Butt Z, et al.	Development and validation of participation and positive psychologic function measures for stroke survivors	2010		USA	Neurological	stroke	111	65.7	15.9		0.55	NeuroQOL	CTT, Rasch	Positive psychological function	27	community based - former stroke rehabilitation inpatient																																111 *small sample size
[truncated: 23 more columns]
