# Supplementary material for: The psychometric properties of the Quality of Life in Neurological Disorders (Neuro-QoL) measurement system in neurorehabilitation populations: a systematic review
Source: J Patient Rep Outcomes. 2024 Sep 18;8:106. doi: 10.1186/s41687-024-00743-7 (PMC11410750; doi:10.1186/s41687-024-00743-7)
Supplement: Supplementary file 4 — Supplementary Material 4 [file 41687_2024_743_MOESM4_ESM.xlsx]

## Sheet: content validity Neuro-QoL
Rating the content validity of the PROM
Complete one tabel per PROM (subscale)
Criteria for content validity
Score: + = sufficient; - = insufficient; ? = indeterminate; ± = inconsistent
		P31 - NeuroQOL (Alzheimer disease, multiple sclerosis (MS), amyotrophic lateral sclerosis syndrome (ALS), Parkinson disease, stroke, and adult and pediatric epilepsy conditions.)			P121 - Neuro-QoL Neurological ((generally), stroke, healthy population)
		+ / - / ?	+ / - / ?	+ / - / ?	+ / - / ?	+ / - / ?	+ / - / ?
		rater 1	rater 2	consensus	rater 1	rater 2	consensus
Relevance
1	Are the included items relevant for the construct of interest?1
2	Are the included items relevant for the target populations of interest (i.e. patients, caregivers)?1
3	Are the included items relevant for the context of use of interest?1
4	Are the response options appropriate?
5	Is the recall period appropriate?
	RELEVANCE RATING (+ / - / ± / ?)
Comprehensiveness
6	Are all key concepts included?	+
6a	patients	+
6b	caregivers	+
6c	clinicians/professionals
	COMPREHENSIVENESS RATING (+ / - / ± / ?)	+
Comprehensibility
7	Are the measure's instructions understood by the populations of interest (patients, caregivers, clinicians) as intended?				+
7a	patients				+
7b	caregivers
7c	clinicians
8	Are the measure's items and response options understood by the populations of interest (patients, caregivers, clinicians) as intended?
8a	patients				+
8b	caregivers				+
8c	clinicians
9	Are the measure's items appropriately worded?				+
10	Do the response options match the question?				+
	COMPREHENSIBILITY RATING (+ / - / ± / ?)				+
	CONTENT VALIDITY RATING (+ / - / ± / ?)	+			+
1 These criteria refer to the construct, population, and context of use of interest in the systematic review.
2 Add more columns if more content validity studies are available
3 If ratings are inconsistent between studies, consider using separate tables for subgroups of studies with consistent results.

## Sheet: Results table
Diagnosis	Neuro-QoL Domain	Study	Country and Language	Structural validity			Internal consistency			cross-cultural validity			reliability			measurement error			Criterion validity			Construct validity			Responsiveness
				n	quality	rating	n	quality	rating	n	quality	rating	n	quality	rating	n	quality	rating	n	quality	rating	n	quality	rating	n	quality	rating
Amyotrophic lateral sclerosis (ALS)
	Fatigue SF	de Marchi et al 2020	USA, english																			42	adequate	+(2/2 hypotheses met)
Cognitive decline or mild cognitive impairment
	Cognitive Function, Executive Function (v1.0) SF	Howland et al 2017	USA, english										181	doubtful	- (inter-rater; 0.35)							181	very good	+(1/1 hypotheses met)	181	very good	+(1/1 hypotheses met)
	Cognitive Function, General Cognitive Concerns (v1.0) SF	Howland et al 2017	USA, english																			281	adequate	-(2/3)	281	adequate	+(4/5)
Huntington's Disease
	Ability to Participate in Social Roles and Activities SF	Carlozzi et al 2018	USA, english				481	very good	+(cronbach's alpha = 0.94				481	very good	+(ICC = 0.88)							481	very good	+(2/2 hypotheses met)
		Carlozzi et al 2020b	USA, english										358	very good	'+ (test-retest)										358	very good	+(5/6)
	Ability to Participate in Social Roles and Activities CAT	Carlozzi et al 2018	USA, english																			482	very good	+(2/2 hypotheses met)
		Carlozzi et al 2020b	USA, english										358	very good	'+ (test-retest)										358	very good	+(6/6)
	Anxiety CAT	Carlozzi et al 2020d	USA, english										362	adequate	'+ (test-retest)	362	adequate	- (SEM > MIC)							362	adequate	+(2/2)
	Cognitive Function SF	Carlozzi et al 2020c	USA, english										359	very good	'+ (test-retest)										359	very good	+(4/4)
	Cognitive Function CAT	Carlozzi et al 2020c	USA, english										359	very good	'+ (test-retest)										359	very good	+(4/4)
	Cognitive Function, Executive Function (v1.0) SF	Lai et al 2018	USA, english				470	very good	+(cronbach's alpha = 0.95)										469	very good	+ AUC 0.79	469	very good	+(3/3 hypotheses met)
	Cognitive Function, General Cognitive Concerns (v1.0) SF	Lai et al 2018	USA, english				469	very good	+(cronbach's alpha = 0.94)										510	very good	+ AUC 0.68	510	very good	+(3/3 hypotheses met)
	Depression CAT	Carlozzi et al 2020d	USA, english										362	adequate	'+ (test-retest)	362	adequate	- (SEM > MIC)							362	adequate	+(2/2)
	Emotional and Behavioural dyscontrol SF	Carlozzi et al 2020d	USA, english										362	adequate	'+ (test-retest)	362	adequate	- (SEM > MIC)							362	adequate	+(2/2)
	Emotional and Behavioural dyscontrol CAT	Carlozzi et al 2020d	USA, english										362	adequate	'+ (test-retest)	362	adequate	+ (SEM < MIC)							362	adequate	+(2/2)
	Lower Extremity Function - Mobility SF	Carlozzi et al 2020a	USA, english										372	adequate	'+ (test-retest)	372	very good	+ (SEM < MIC)							372	adequate	+(10/12)
		Carlozzi et al 2017	USA, english				510	very good	+ (cronbach's alpha = 0.93)
	Lower Extremity Function - Mobility CAT	Carlozzi et al 2020a	USA, english										372	adequate	'+ (test-retest)	372	very good	+ (SEM < MIC)							372
		Carlozzi et al 2017	USA, english																			510	very good	+ (3/3,CAT)	510	very good (if hypotheses added)	- (8/11, CAT)
	Positive Affect and Well-being SF	Carlozzi et al 2020d	USA, english										362	adequate	'+ (test-retest)	362	adequate	- (SEM > MIC)							362	adequate	1
	Positive Affect and Well-being CAT	Carlozzi et al 2020d	USA, english										362	adequate	'+ (test-retest)	362	adequate	- (SEM > MIC)							362	adequate	1
	Satisfaction with Social Roles and Activities SF	Carlozzi et al 2018	USA, english				482	very good	+(cronbach's alpha = 0.88)				482	very good	+(ICC = 0.94)							482	very good	+(2/2 hypotheses met)
		Carlozzi et al 2020b	USA, english										358	very good	'+ (test-retest)										358	very good	+(6/6)
	Satisfaction with Social Roles and Activities CAT	Carlozzi et al 2018	USA, english																			482	very good	+(2/2 hypotheses met)
		Carlozzi et al 2020b	USA, english										358	very good	'+ (test-retest)										358	very good	+(6/6)
	Stigma SF	Carlozzi et al 2020d	USA, english										362	adequate	'+ (test-retest)	362	adequate	- (SEM > MIC)							362	adequate	1
	Stigma CAT	Carlozzi et al 2020d	USA, english										362	adequate	'+ (test-retest)	362	adequate	+ (SEM < MIC)							362	adequate	1
	Upper Extremity SF	Carlozzi et al 2020a	USA, english										372	adequate	'+ (test-retest)	372	very good								372	adequate	-(8/12)
	Upper Extremity CAT	Carlozzi et al 2020a	USA, english										372	adequate	'+ (test-retest)	372	very good	+ (SEM < MIC)							372
Lupus
	Cognitive Function*Executive Function (v1.0) SF	Lai et al 2017	USA, english										333	very good	+ (test-retest)
	Cognitive Function*General Cognitive Concerns (v1.0) SF	Lai et al 2017	USA, english										333	very good	+ (test-retest)
Mixed Neurological Conditions																										adequate	+ (1/1 hypothesis met)
	Ability to Participate in Social Roles and Activities SF	Cella et al 2012	USA, English				581	adequate	+													581	adequate	+ (1/1 hypothesis met)	581
	Cognitive Function SF	Iverson et al 2021	USA, English				475	very good	+													475	very good (if hypothesis added)	+ (1/1 hypothesis met)		adequate	+ (1/1 hypothesis met)
	Cognitive Function, Executive Function (v1.0) SF	Cella et al 2012	USA, English				581	adequate	+													581	adequate	+ (1/1 hypothesis met)	581	adequate	+ (1/1 hypothesis met)
	Depression SF	Cella et al 2012	USA, English				581	adequate	+													581	adequate	+ (1/1 hypothesis met)	581	adequate	+ (1/1 hypothesis met)
	Lower Extremity Function - Mobility SF	Cella et al 2012	USA, English				581	adequate	+													581	adequate	+ (1/1 hypothesis met)	581
Multiple sclerosis
	Total scale profile	Matza et al 2020	UK, English																			general population 203, MS 62	very good (if hypothesis added)	+ (1/1 hypotheses met)
	Ability to Participate in Social Roles and Activities SF	Medina at al 2019	USA, english	902	very good	'- (CFI/TLI < 0.95)	902	very good	+													902	very good	+ (3/3 hypotheses met)
		Miller et al 2016	USA, english				161	very good	+				161	very good	+ (test-retest)							161	very good	+ (14/16 hypotheses met)
	Anxiety SF	Medina at al 2019	USA, english	902	very good	'- (CFI/TLI < 0.95)	902	very good	+													902	very good	+ (3/3 hypotheses met)
		Miller et al 2016	USA, english				161	very good	+				161	very good	+ (test-retest)							161	very good	+ (16/16 hypotheses met)
	Cognitive Function, Executive Function (v1.0) SF	Medina at al 2019	USA, english	902	very good	'- (CFI/TLI < 0.95)	902	very good	+													902	very good	+ (3/3 hypotheses met)
		Miller et al 2016	USA, english				161	very good	+				161	very good	+ (test-retest)							161	very good	+ (14/16 hypotheses met)
	Cognitive Function, General Cognitive Concerns (v1.0) Sf	Medina at al 2019	USA, english	902	very good	+	902	very good	+													902	very good	+ (3/3 hypotheses met)
		Miller et al 2016	USA, english				161	very good	+				161	very good	+ (test-retest)							161	very good	+ (12/16 hypotheses met)
	Communication scale	Medina at al 2019	USA, english	902	very good	+	902	very good	+													902	very good	+ (3/3 hypotheses met)
	Depression SF	Medina at al 2019	USA, english	902	very good	+	902	very good	+													902	very good	+ (3/3 hypotheses met)
		Miller et al 2016	USA, english				161	very good	+				161	very good	+ (test-retest)							161	very good	+ (14/16 hypotheses met)
	Emotional and Behavioural dyscontrol SF	Medina at al 2019	USA, english	902	very good	'- (CFI/TLI < 0.95)	902	very good	+													902	very good	+ (3/3 hypotheses met)
		Miller et al 2016	USA, english				161	very good	+				161	very good	+ (test-retest)							161	very good	+ (15/16 hypotheses met)
	Fatigue SF	Medina at al 2019	USA, english	902	very good	'- (CFI/TLI < 0.95)	902	very good	+													902	very good	+ (3/3 hypotheses met)
		Miller et al 2016	USA, english				161	very good	+				161	very good	+ (test-retest)							161	very good	+ (12/16 hypotheses met)
		Kallen et al 2017	USA, english										500	doubtful	reliability of judgements	500	very good	? (MIC not reported)
	Lower Extremity Function - Mobility SF	Medina at al 2019	USA, english	902	very good	'- (CFI/TLI < 0.95)	902	very good	+													902	very good	+ (3/3 hypotheses met)
		Miller et al 2016	USA, english				161	very good	+				161	very good	+ (test-retest)							161	very good	+ (14/16 hypotheses met)
	Positive Affect and Well-being SF	Medina at al 2019	USA, english	902	very good	'- (CFI/TLI < 0.95)	902	very good	+													902	very good	+ (3/3 hypotheses met)
		Miller et al 2016	USA, english				161	very good	+				161	very good	+ (test-retest)							161	very good	+ (13/16 hypotheses met)
	Satisfaction with Social Roles and Activities SF	Miller et al 2016	USA, english				161	very good	+				161	very good	+ (test-retest)							161	very good	+ (15/16 hypotheses met)
	Sleep Disturbance SF	Medina at al 2019	USA, english	902	very good	'- (CFI/TLI < 0.95)	902	very good	+													902
		Miller et al 2016	USA, english				161	very good	+				161	very good	+ (test-retest)							161	very good	+ (13/16 hypotheses met)
	Stigma SF	Miller et al 2016	USA, english				161	very good	+				161	very good	+ (test-retest)							161	very good	+ (13/16 hypotheses met)
	Upper Extremity SF	Medina at al 2019	USA, english	902	very good	'- (CFI/TLI < 0.95)	902	very good	+													902
		Miller et al 2016	USA, english				161	very good	+				161	very good	+ (test-retest)							161	very good	+ (14/16 hypotheses met)
Parkinson's Disease
	Anxiety SF	Nowinski et al 2016	USA, english				120	very good	+				120	adequate	'+ (test-retest)	120	adequate	'+ (SEM< MIC)				120	very good	'-(7/11)	120	very good	'+(1/1)
	Depression SF	Nowinski et al 2016	USA, english				120	very good	+				120	adequate	'+ (test-retest)	120	adequate	'+ (SEM< MIC)				120	very good	-(6/11)	120	very good	'+(1/1)
	Cognitive Function, Executive Function (v1.0) SF	Nowinski et al 2016	USA, english				120	very good	+				120	adequate	'+ (test-retest)	120	adequate	'+ (SEM< MIC)				120	very good	+(8/11)	120	very good	'+(1/1)
	Cognitive Function, General Cognitive Concerns (v1.0) SF	Nowinski et al 2016	USA, english				120	very good	+				120	adequate	'+ (test-retest)	120	adequate	'+ (SEM< MIC)				120	very good	+(9/11)	120	very good	'+(1/1)
	Emotional and Behavioural dyscontrol SF	Nowinski et al 2016	USA, english				120	very good	+				120	adequate	'+ (test-retest)	120	adequate	'+ (SEM< MIC)				120	very good	-(6/11)	120	very good	'+(1/1)
	Fatigue SF	Nowinski et al 2016	USA, english				120	very good	+				120	adequate	'+ (test-retest)	120	adequate	'+ (SEM< MIC)				120	very good	+(8/11)	120	very good	'+(1/1)
	Lower Extremity Function - Mobility SF	Nowinski et al 2016	USA, english				120	very good	+				120	adequate	'+ (test-retest)	120	adequate	'+ (SEM< MIC)				120	very good	+(10/11)	120	very good	'+(1/1)
	Positive Affect and Well-being SF	Nowinski et al 2016	USA, english				120	very good	+				120	adequate	'+ (test-retest)	120	adequate	'+ (SEM< MIC)				120	very good	+(8/11)	120	very good	'+(1/1)
	Satisfaction with Social Roles and Activities SF	Nowinski et al 2016	USA, english				120	very good	+				120	adequate	'+ (test-retest)	120	adequate	'+ (SEM< MIC)				120	very good	+(11/11)	120	very good	'+(1/1)
	Sleep Disturbance SF	Nowinski et al 2016	USA, english				120	very good	+				120	adequate	'+ (test-retest)	120	adequate	'+ (SEM< MIC)				120	very good	+(8/11)	120	very good	'+(1/1)
	Stigma SF	Nowinski et al 2016	USA, english				120	very good	+				120	adequate	'+ (test-retest)	120	adequate	'+ (SEM< MIC)				120	very good	+(9/11)	120	very good	'+(1/1)
	Upper Extremity SF	Nowinski et al 2016	USA, english				120	very good	+				120	adequate	'+ (test-retest)	120	adequate	'+ (SEM< MIC)				120	very good	+(10/11)	120	very good	'+(1/1)
Stroke
	Ability to Participate in Social Roles and Activities SF	Kozlowski et al 2015	USA, english										86	very good	- (ICC=0.55 between patients and proxy reports)							86	Very good (if hypothesis added)	+ (1/1 hypothesis)
	Ability to Participate in Social Roles and Activities item bank	Bode et al 2010	USA, english	111	doubtful	? (no evidence of monotonicity or unidimensionality)
	Anxiety SF	Lapin et al 2021a	USA, English	200	Very good	- (RMSEA did not meet cutoff)	34	Very good	+							34	Adequate	+				34	Very good (if hypothesis added)	+ (1/1 hypothesis)
		Kozlowski et al 2015	USA, english										86	very good	- (ICC=0.42 between patients and proxy reports)
	Cognitive Function SF	Lapin et al 2021a	USA, English	200	Very good	- (RMSEA did not meet cutoff)	34	Very good	+						-(ICC=0.54)							200
		Lapin et al 2021b											200	very good					302	Very good	'- (AUC=0.691)
		Katzan et al 2021
	Cognitive Function, Executive Function (v1.0) SF	Kozlowski et al 2015	USA, english										86	very good	- (ICC=0.56 between patients and proxy reports)
	Cognitive Function, General Cognitive Concerns (v1.0) SF	Kozlowski et al 2015	USA, english										86	very good	- (ICC=0.53 between patients and proxy reports)			+
	Depression SF	Kozlowski et al 2015	USA, english										86	very good	- (ICC=0.55 between patients and proxy reports)
	Emotional and behavioural dyscontrol SF	Kozlowski et al 2015	USA, english										86	very good	- (ICC=0.32 between patients and proxy reports)			+					Very good (if hypothesis added)	+ (1/1 hypothesis)
	Fatigue SF	Lapin et al 2021a	USA, English	200	Very good	- (RMSEA did not meet cutoff)	34	Very good	+													34
		Kozlowski et al 2015	USA, english										86	very good	- (ICC=0.45 between patients and proxy reports)			+
	Lower Extremity Function - Mobility SF	Kozlowski et al 2015	USA, english										86	very good	- (ICC=0.59 between patients and proxy reports)			+
	Positive Affect and Well-being SF	Kozlowski et al 2015	USA, english										86	very good	- (ICC=0.48 between patients and proxy reports)			+					Very good (if hypothesis added)	+ (1/1 hypothesis)
	Positive psychological function item bank	Bode et al 2010	USA, english	111	doubtful	? (no evidence of monotonicity or unidimensionality)	111		person and item reliabiltiy meet criteria >0.8													34	Very good (if hypothesis added)	+(4/4)
	Satisfaction with Social Roles and Activities SF	Lapin et al 2021a	USA, English	200	Very good	+	34	Very good	+
		Kozlowski et al 2015	USA, english										86	very good	- (ICC=0.41 between patients and proxy reports)			+				34	Very good (if hypothesis added)	+ (1/1 hypothesis)
	Satisfaction with Social Roles and Activities item bank	Bode et al 2010	USA, english	111	doubtful	? (no evidence of monotonicity or unidimensionality)
	Sleep Disturbance SF	Lapin et al 2021a	USA, English	200	Very good	- (RMSEA did not meet cutoff)	34	Very good	+
		Kozlowski et al 2015	USA, english										86	very good	- (ICC=0.34 between patients and proxy reports)			+
	Stigma SF	Kozlowski et al 2015	USA, english										86	very good	- (ICC=0.34 between patients and proxy reports)			+
	Upper Extremity SF	Kozlowski et al 2015	USA, english										86	very good	- (ICC=0.52 between patients and proxy reports)
